# Supplementary material for: Sequence characteristics and phylogenetic analysis of H9N2 subtype avian influenza A viruses detected from poultry and the environment in China, 2018
Source: PeerJ. 2021 Dec 20;9:e12512. doi: 10.7717/peerj.12512 (PMC8697764; doi:10.7717/peerj.12512)
Supplement: Supplemental Information 16 — The ORF sequence of HA gene of all field H9N2 subtype AIVs described in this study was condensed in this file and deposited. All the sequences are now in the processing of submitting to PubMed NCBI (note: the accession number of each sequence is not available at this moment). [file peerj-09-12512-s016.zip › HA gene/A-Chicken-Hubei-65-2018.fasta]

>A-Chicken-Hubei-65-2018
ATGGAGACAGTATCACTAATGACTATACTACTAGTGGCAACAGTAAGCAATGCAGATAAGATCTGCATCGGCTATCAATC
AACAAACTCCACAGAAACTGTGGACACACTAACAGAAAACAATGTCCCTGTGACACATGCCAAAGAACTGCTCCACACAG
AGCATAATGGGATGCTGTGTGCAACAAGCTTGGGAAACCCTCTTGTTCTAGATACTTGCACCATTGAAGGGCTAATTTAT
GGCAATCCTTCTTGTGATCCATTGCTGGGAGGAAGAGAATGGTCCTATATCGTCGAGAGACCATCAGCTGTTAACGGATT
GTGTTATCCCGGGAGTGTAGAAAATCTAGAAGAGCTAAGGTCACTTTTTAGTTCTGCTAGGTCTTATCAAAGGATCCAAA
TCTTCCCAGACACAATCTGGAATGTGTCTTACAGTGGGACAAGCAAAGCATGCTCAGATTCATTCTACCGAAGCATGAGG
TGGTTGACTCAAAAGAACAACGCTTACCCCATTCAAGATGCTCAATACACAAATAATCAAGAGAAGAACATTCTTTTCAT
GTGGGGCATAAATCACCCACCCACCGAAACTGCGCAGACAAATCTGTACACAAGAACCGACACAACAACGAGTGTGGCAA
CAGAAGAAATAAATAGGATCTTCAAACCATTGATAGGACCAAGGCCTCTTGTCAACGGTTTGATGGGGAGAATTAATTAT
TATTGGTCGGTATTGAAACCGGGTCAAACACTGCGAATAAAATCTGATGGGAACCTAATAGCTCCATGGTATGGACACAT
TCTTTCAGGAGAGAGCCACGGAAGAATCCTGAAGACTGATTTAAAAAGGGGTAGCTGCACAGTTCAGTGTCAGACAGAGA
AAGGTGGATTAAACACAACATTGCCATTCCAAAATGTGAGTAAATATGCCTTTGGAAACTGCTCAAAGTACATTGGCATA
AAGAGTCTCAAACTTGCAGTTGGTCTGAGGAATGTGCCTTCTAGATCTAGTAGAGGACTATTCGGGGCCATAGCAGGATT
TATAGAGGGAGGTTGGTCAGGACTAGTTGCTGGTTGGTATGGGTTCCAGCATTCAAATGACCAAGGGGTTGGTATGGCAG
CAGATAGAGACTCAACCCAAAAGGCAATTGATAAAATAACATCCAAAGTGAATAATATAGTCGATAAAATGAACAAGCAG
TATGAAATTATTGATCATGAATTCAGTGAGGTAGAAACTAGACTCAACATGATCAATAATAAGGTTGATGATCAAATCCA
GGATATATGGGCATATAATGCAGAATTACTAGTTCTGCTTGAGAACCAGAAAACACTCGATGAACATGACTCAAATGTAA
ACAATCTATATAATAAAGTGAAGAGGGCGTTGGGTTCCAATGCGGTGGAGGATGGGAAAGGATGTTTCGAACTATACCAC
AAATGTGATAACCAGTGCATGGAGACAATTCGGAACGGAACCTACAACAGAAGGAAGTATCAAGAGGAATCAAAATTAGA
AAGACAGAGAATAGAGGGGGTCAAGCTGGAATCTGAAGGAACTTACAAAATCCTCACCATTTATTCGACTGTCGCCTCAT
CTCTTGTTATTGCAATGGGGTTTGCTGCCTTCTTGTTCTGGGCCATGTCCAACGGGTCTTGCAGATGCAACATTTGTATA
TAA
