# Supplementary material for: Sequence characteristics and phylogenetic analysis of H9N2 subtype avian influenza A viruses detected from poultry and the environment in China, 2018
Source: PeerJ. 2021 Dec 20;9:e12512. doi: 10.7717/peerj.12512 (PMC8697764; doi:10.7717/peerj.12512)
Supplement: Supplemental Information 16 — The ORF sequence of HA gene of all field H9N2 subtype AIVs described in this study was condensed in this file and deposited. All the sequences are now in the processing of submitting to PubMed NCBI (note: the accession number of each sequence is not available at this moment). [file peerj-09-12512-s016.zip › HA gene/A-Chicken-Hubei-81-2018.fasta]

>A-Chicken-Hubei-81-2018
ATGGAGACAGTATCACTAATAACTATACTACTAGTGGCAACAGTAAGCAATGCAGATAAGATCTGCATCGGCTATCAATC
AACAAACTCCACAGAAACTGTGGACACACTAACAGAAAACAATGTCCCTGTGACACATGCCAAAGAACTGCTCCACACAG
AGCATAATGGGATGCTGTGTGCAACAAGCTTGGGAAACCCTCTTATTCTAGACACTTGCACCATTGAAGGGCTAATTTAT
GGCAATCCTTCTTGTGATCCATTGCTGGGAGGAAGAGAATGGTCCTATATCGTCGAGAGACCATCAGCTGTTAACGGACT
GTGTTATCCCGGGATTGTAGAAAATCTAGAAGAGCTAAGGTCACTTTTTAGCTCTGCTAGGTCTTATCAAAGGATCCAAA
TTTTCCCAGAAACAATCTGGAATGTGACTTACAGTGGGACAAGCAAAGCATGCTCAGATTCATTCTACAGAAACATGAGG
TGGTTGACTCAAAAGAACAACGCTTACCCCATTCAAGATGCTCAATACACAAATAATCAAGAGAAGAACATTCTTTTCAT
GTGGGGCATAAATCACCCACCTACCGAAACTTCGCAGACAAATCTTTACACAAGAACCGACACAACAACGAGTGTGGCAA
CAGAAGAAATAAATAGGATCTTTAAACCATTGATAGGACCAAGGCCTCTTGTCAACGGTTTGATGGGTAGAATTAATTAT
TATTGGTCGGTATTGAAACCGGGTCAGACACTGCGAATAAAATCTGATGGGAACCTAATAGCTCCATGGTATGGACACAT
TCTTTCAGGAGAGAGCCACGGAAGAATCCTGAAGACTGATTTAAAAAGGGGTAGCTGCACAGTGCAGTGTCAGACAGAGA
AAGGTGGCTTGAATACAACATTGCCATTCCAAAATGTGAGTAAGTATGCATTTGGAAACTGCTCAAAGTACATTGGCATA
AAGAGTCTCAAACTTGCAGTTGGTCTGAGGAATGTGCCTTCTAGATCTAGTAGAGGACTATTCGGGGCAATAGCAGGATT
TATAGAGGGAGGTTGGTCAGGACTAGTTGCTGGTTGGTATGGGTTCCAGCATTCAAATGACCAAGGGGTTGGTATGGCAG
CAGATAGAGACTCAACCCAAAAGGCAATTGATAAAATAACATCCAAAGTGAATAATATCGTCGATAAAATGAACAAACAG
TATGAAATTATTGATCATGAATTCAGTGAGGTAGAAACTAGACTCAACATGATCAATAATAAGGTTGATGATCAAATCCA
GGATATATGGGCATATAATGCAGAATTGCTAGTTCTGCTTGAGAACCAGAAAACACTCGATGAACATGACTCAAATGTAA
ACAATCTATATAATAAAGTGAAGAGGGCGTTGGGTTCCAATGCAGTGGAGGATGGGAAAGGATGTTTCGAGCTATACCAC
AAATGTGATGACCAGTGCATGGAGACAATTCGGAACGGGACCTACAACAGAAGGAAGTATCAAGAGGAATCAAAATTAGA
AAGACAGAAAATAGAGGGGGTCAAGCTGGAATCTGAAGGAACTTACAAAATCCTCACCATTTATTCGACTGTCGCCTCAT
CTCTTGTGATTGCAATGGGGTTTGCTGCCTTCTTGTTCTGGGCCATGTCCAACGGGTCTTGCAGATGCAACATTTGTATA
TAA
