# Supplementary material for: Sequence characteristics and phylogenetic analysis of H9N2 subtype avian influenza A viruses detected from poultry and the environment in China, 2018
Source: PeerJ. 2021 Dec 20;9:e12512. doi: 10.7717/peerj.12512 (PMC8697764; doi:10.7717/peerj.12512)
Supplement: Supplemental Information 16 — The ORF sequence of HA gene of all field H9N2 subtype AIVs described in this study was condensed in this file and deposited. All the sequences are now in the processing of submitting to PubMed NCBI (note: the accession number of each sequence is not available at this moment). [file peerj-09-12512-s016.zip › HA gene/A-Chicken-Hubei-95-2018.fasta]

>A-Chicken-Hubei-95-2018
ATGGAGACAGTATCACTAATAACTATACTAATAGTAGCAACAGTAAGCAAGGCAGATAAGATCTGCATCGGCTATCAATC
AACAAACTCCACGGAAACTGTGGACACACTAACAGAAAACAATGTCCCTGTGACACATGCCAAAGAACTGCTCCACACAG
AGCATAATGGGATGCTGTGTGCAACAAGCCTGGGACACCCTCTTATTCTAGACACTTGCACCATAGAAGGGCTAATTTAT
GGCAATCCTTCTTGTGATCCATTGCTGGGAGGAAGAGAATGGTCCTATATCGTCGAGAGGCCATCAGCTGTTAATGGATT
GTGTTATCCCGGGAATGTAGAAAATCTAGAAGAACTAAGGTCACTTTTTAGTTCTTCTAGGTCTTATCAAAGGATCCAGA
TCTTCCCAGACACAATCTGGAATGTGTCTTACAGTGGGACAAGCAAAGCATGCTCGGATTCATTCTACAGAAGCATGAGA
TGGTTGACTCAAAAGAACAACGCTTACCCTACCCAAGATGCTCAATACACAAATAATCAAGGGAAGAACATCCTTTTCAT
GTGGGGCATAAATCACCCACCCACCGATACTGCGCAGACAAATCTGTACACAAGAACCGACACAACAACGAGTGTGGCAA
CAGAGGAAATGAATAGGATCTTCAAACCATTGATAGGACCAAGGCCTCTTGTCAACGGTTTGATGGGAAGAATTAATTAT
TATTGGTCGGTATTGAAACCGGGCCAAACATTGCGGATAAAATCTGATGGGAATCTAATAGCTCCATGGTATGGACACAT
TCTTTCAGGAGAGAGCCACGGAAGAATCCTAAAGACTGATTTAAAAAGGGGTAGCTGCACAGTGCAGTGTCAAACAGAGA
AAGGTGGCTTAAACACTACATTGCCCTTCCAAAATGTAAGTAAGTATGCATTTGGAAACTGCTCAAAGTACATTGGTGTA
AAGAGTCTCAAACTTGCAGTTGGTCTGAGGAATGTACCTTCTAGATCTAGTAGAGGACTATTCGGGGCCATAGCAGGATT
TATAGAGGGAGGTTGGTCAGGACTAGTTGCTGGTTGGTATGGGTTCCAGCATTCAAATGACCAAGGGGTTGGTATGGCAG
CAGATAGAGACTCAACCCAAAAGGCAATTGATAAGATAACATCCAAAGTGAATAATATAGTCGACAAAATGAACAAGCAG
TATGAAATTATTGATCATGAATTCAGTGAGGTAGAAACTAGGCTTAACATGATCAATAATAAGGTTGATGATCAAATCCA
AGATATATGGGCATATAATGCAGAATTGCTAGTTCTGCTTGAAAACCAGAAAACACTCGATGAACATGACGCGAATGTAA
ACAATCTATATAATAAAGTGAAGAGGGCATTAGGTTCCAATGCGGTGGAAGATGGGAAAGGATGTTTCGAGCTATACCAC
AAATGTGATGACCATTGCATGGAGACAATTCGGAATGGGACCTACAACAGGAGGAAGTATCAAGAGGAATCAAAATTAGA
AAGACAGAAAATAGAGGGGGTCAAGCTGGAATCTGAAGAAACTTACAAAATCCTCACCATTTATTCGACTGTCGCCTCAT
CTCTTGTGATTGCAATGGGGTTTGCTGCCTTTTTGTTCTGGGCCATGTCCAATGGGTCTTGCAGATGCAACATTTGTATA
TAA
