# Supplementary material for: Sequence characteristics and phylogenetic analysis of H9N2 subtype avian influenza A viruses detected from poultry and the environment in China, 2018
Source: PeerJ. 2021 Dec 20;9:e12512. doi: 10.7717/peerj.12512 (PMC8697764; doi:10.7717/peerj.12512)
Supplement: Supplemental Information 16 — The ORF sequence of HA gene of all field H9N2 subtype AIVs described in this study was condensed in this file and deposited. All the sequences are now in the processing of submitting to PubMed NCBI (note: the accession number of each sequence is not available at this moment). [file peerj-09-12512-s016.zip › HA gene/A-Chicken-Jiangxi-C11-2018.fasta]

>A-Chicken-Jiangxi-C11-2018
ATGGAGACAGTATCACTAATAACTATACTACTAGTAGCAACAGTAAGCAATGCAGATAAAATCTGCATCGGCTACCAATC
AACAAACTCCACAGAAACTGTGGACACACTAACAGAAAACAATGTCCCTGTGACACATGCCAAAGAACTGCTCCACACAG
AGCATAATGGAATGTTGTGTGCAACAAGCTTGGGACAGCCTCTTATTTTAGACACCTGCACCATTGAAGGGATAATCTAT
GGCAATCCTTCTTGTGATCTATCGCTGGAAGGAAGGGAATGGTCCTATATCGTCGAGAGACCATCAGCTGTTAACGGATT
GTGTTACCCCGGGAATGTAGAAAATCTAGAAGAGCTAAGGTCACTTTTTAGTTCTGCTAGGTCTTATCAAAGAGTCCAGA
TTTTCCCAGACACAATCTGGAATGTGTCTTACGATGGAACAAGCACAGCATGCTCAGATTCATTCTACAGAAGCATGAGA
TGGTTGACTCGAAAGGACGGCAATTACCCTACCCAAGACGCCCAATACACAAATAATCAAGGGAAGAACATTCTTTTCAT
GTGGGGCATAAATCACCCACCCACCGATGATACGCAGAGAAATCTGTACACGAGAACCGACACAACAACGAGTGTGGCAA
CAGAAGAAATAAATAGGATCTTCAAACCATTGATAGGACCAAGGCCTCTTGTCAACGGTTTGATGGGAAGAATTGATTAT
TATTGGTCTGTATTGAAACCGGGTCAAACACTGCGAATAAAATCTGATGGGAATCTAATAGCTCCATGGTATGGACACAT
TCTTTCAGGAGAGAGCCATGGAAGAATTCTGAAGACTGATCTAAAAAGAGGTAGCTGCACAGTGCAATGTCAGACAGAGA
AAGGTGGCTTAAACACAACACTGCCATTCCAAAATGTAAGTAAGTATGCATTTGGAAACTGCTCAAAATACATTGGCATA
AAGAGTCTCAAACTTGCAGTTGGTCTGAGGAATGTGCCTTCTAGATCTAGTAGAGGACTATTCGGGGCCATAGCAGGGTT
TATAGAGGGAGGTTGGTCAGGACTAGTTGCTGGTTGGTATGGGTTCCAGCATTCAAATGACCAAGGGGTAGGTATGGCAG
CAGATAGAGACTCAACCCAAAAGGCAATTGATAAAATAACATCCAAAGTGAATAATATAGTCGACAAAATGAACAAGCAG
TATGAAATCATTGATCATGAATTCAGTGAGGTAGAAACTAGACTTAACATGATCAATAATAAGATTGATGATCAAATCCA
GGATATATGGGCATATAATGCAGAATTGCTAGTTCTGCTTGAAAACCAGAAAACACTCGACGAGCATGACGCAAACGTGA
ACAATCTATATAATAAAGTAAAGAGGGCGTTGGGTTCCAATGCGGTGGAAGATGGGAAAGGATGTTTTGAGCTATACCAC
AAATGTAATGACCAATGCATGGAGTCAATTCGGAACGGGACTTACAACAGAAGGAAGTATCAAGAGGAGTCAAAATTAGA
AAGACAGAAAATAGAGGGGGTCAAGCTGGAATCTGAAGGAACTTACAAAATCCTCACCATTTATTCGACTGTTGCCTCAT
CTCTTGTGATTGCAATGGGGTTTGCTGCCTTTTTGTTCTGGGCCATGTCCAATGGGTCTTGCAGATGCAACATTTGTATA
TAA
