# Supplementary material for: Sequence characteristics and phylogenetic analysis of H9N2 subtype avian influenza A viruses detected from poultry and the environment in China, 2018
Source: PeerJ. 2021 Dec 20;9:e12512. doi: 10.7717/peerj.12512 (PMC8697764; doi:10.7717/peerj.12512)
Supplement: Supplemental Information 16 — The ORF sequence of HA gene of all field H9N2 subtype AIVs described in this study was condensed in this file and deposited. All the sequences are now in the processing of submitting to PubMed NCBI (note: the accession number of each sequence is not available at this moment). [file peerj-09-12512-s016.zip › HA gene/A-Chicken-Jiangxi-C15-2018.fasta]

>A-Chicken-Jiangxi-C15-2018
ATGGAGACAGTATCACTAATAACTATACTACTGGTAGCAACAGCAAGCAATGCAGATAAAATCTGCATCGGCTATCAATC
AACAAACTCCACAGAAACCGTGGACACACTAACAGAAAACAATGTCCCTGTGACACATGCCAAAGAACTGCTCCACACAG
AGCATAATGGGATGCTGTGTGCAACACGCTTGGGACAACCTCTTATTTTGGACACCTGCACCATTGAAGGGCTAATCTAT
GGCAATCCTTCTTGTGATCTATCGCTGGAAGGAAGAGAGTGGTCCTATATCGTCGAGAGACCATCAGCTGTTCACGGATT
GTGTTACCCCGGGAATGTAGAAGATCTAGAAGAGCTAAGGTCACTTTTTAGTTCTGCTAGGTCTTATCAAAGAATCCAGA
TCTTCCCAGACACAATCTGGAATGTTTCTTACGATGGGACAAGCACAGCATGCTCAGGTTCATTCTACAGAAGCATGAGA
TGGTTGACTCGAAAGAACGGCGAGTACCCTATCCAAGACGCCCAATACACAAATAATCAAGGGAAGAACATTCTTTTCAT
GTGGGGTATAAATCACCCACCCACCGATGATACGCAGAGAGGGCTGTACACGAGAACCGACACAACAACAAGTGTGGCAA
CAGAAGAAATAAATAGGATCTTCAAACCATTAATAGGACCAAGGCCTCGTGTCAACGGTTTGATGGGAAGAATCAATTAT
TATTGGTCTGTATTAAAACCGGGTCAAACACTGCGAATAAAATCTGATGGGAATCTAATAGCTCCATGGTATGGACACAT
TCTTTCAGGAGAGAGCCACGGAAGAATTCTGAAGACTGATTTAAAAAGGGGTAGCTGCACAGTGCAATGTCAAACAGAAA
AAGGTGGCTTAAACACAACATTGCCATTCCAAAATGTAAGCAAGTATGCATTTGGAAACTGCTCAAAATATATTGGCATA
AAGAGTCTCAAACTTGCAGTTGGTCTGAGGAATGTGCCTTCTAGATCTAGTAGAGGACTATTCGGGGCCATAGCAGGGTT
TATAGAGGGAGGTTGGTCAGGACTAGTTGCTGGTTGGTATGGGTTCCAGCATTCAAATGATCAAGGGGTTGGTATGGCAG
CAGATAGAGACTCAACCCAAAAGGCAATTGATAAAATAACATCCAAAGTGAATAATATAGTCGACAAAATGAACAAGCAG
TATGAAATCATTGATCATGAATTCAGTGAGGTAGAAACTAGACTTAACATGATTAATAATAAGATTGATGATCAAATCCA
GGATATATGGGCATATAATGCAGAATTGCTAGTTCTGCTTGAAAACCAGAAAACACTCGATGAGCATGACGCAAATGTAA
ACAATCTATATAATAAAGTAAAGAGGGCGTTGGGTTCTAATGCAGTGGAAGATGGGAAAGGATGTTTCGAGCTATACCAC
AAATGTGATGACAAATGCATGGAGACAATTCGGAACGGGACCTACAACAGAAGGAAGTATCAAGAGGAATCAAAATTAGA
AAGACAGAGAATAGAGGGGGTCAAGCTGGAATCTGAAGGAACTTACAAAATCCTCACCATTTATTCGACTGTCGCCTCAT
CTCTTGTGATTGCAATGGGGTTTGCTGCCTTCTTGTTCTGGGCCATGTCTAATGGGTCTTGCAGATGCAACATTTGTATA
TAA
