# Supplementary material for: Sequence characteristics and phylogenetic analysis of H9N2 subtype avian influenza A viruses detected from poultry and the environment in China, 2018
Source: PeerJ. 2021 Dec 20;9:e12512. doi: 10.7717/peerj.12512 (PMC8697764; doi:10.7717/peerj.12512)
Supplement: Supplemental Information 16 — The ORF sequence of HA gene of all field H9N2 subtype AIVs described in this study was condensed in this file and deposited. All the sequences are now in the processing of submitting to PubMed NCBI (note: the accession number of each sequence is not available at this moment). [file peerj-09-12512-s016.zip › HA gene/A-Chicken-Shandong-C81-2018.fasta]

>A-Chicken-Shandong-C81-2018
ATGGAGACAGTATCACTAATAACTATACTAATAGTAGCAACAGTAAGCAATGCAGATAAAATCTGCATCGGCTACCAATC
AACAAACTCCACAGAAACTGTGGACACACTAACAGAAAACAATGTCCCTGTGACACATGCCAAAGAACTGCTCCACACAG
AGCATAATGGAATGCTGTGTGCAACAAGCTTGGGACAACCTCTTATTTTAGACACCTGCACCATTGAAGGGCTAATCTAT
GGCAATCCTTCTTGTGATCTATCGCTGGAAGGAAGAGAATGGTCATATATCGTCGAAAGACCATCAGCTATTAACGGATT
GTGTTACCCCGGGAATGTAGAAAATCTAGAAGAGCTGAGGTCACTTTTTAGTTCTGCTAGGTCTTATCAAAGAATCCAGA
TTTTCCCAGACACAATCTGGAATGTGTCTTACGATGGAACAAGCACAGCATGCTCAAATTCATTCTACAGAAGCATGAGA
TGGTTGACTCGAAAGGACGGCAATTACCCTACTCAAGACGCTCAATACACAAATAATCAAGGGAAGAACATTCTTTTCAT
GTGGGGAATAAATCACCCACCCACCGATGATACGCAGAGAAATCTGTACACGAGGACCGACACAACAACGAGTGTAGCAA
CAGAAGAAATAAATAGGATCTTCAAACCATTGATAGGACCAAGGCCTCTTGTCAACGGTTTGATGGGAAGAATTGATTAT
TATTGGTCTGTATTGAAACCGGGTCAAACACTGCGAATAAAATCTGATGGGAATCTAATAGCTCCATGGTATGGACACAT
TCTCTCAGGAGAGAGCCATGGAAGAATTCTGAAGACTGATTTAAAAAGAGGTAGCTGCACAGTGCAATGTCAGACAGAGA
AAGGTGGCTTAAACACAACACTGCCATTCCAAAATGTAAGTAAGTATGCATTTGGAAACTGCTCAAAATACATTGGCATA
AAGAGTCTCAAGCTTGCAGTTGGTCTGAGGAATGTACCTTCTAGATCTAGTAGAGGACTATTCGGGGCCATAGCAGGATT
TATAGAGGGAGGTTGGTCAGGACTAGTTGCTGGTTGGTATGGGTTCCAGCATTCAAATGACCAAGGGGTAGGTATGGCAG
CAGATAGAGACTCAACCCAAAAGGCAATCGATAAAATAACATCCAAAGTGAATAATATAGTCGACAAAATGAACAAGCAG
TATGAAATCATTGATCATGAATTCAGTGAGGTAGAAACTAGACTTAACATGATCAATAATAAGATTGATGATCAAATCCA
GGACATATGGGCATATAATGCAGAATTGCTAGTTCTGCTTGAAAACCAGAAAACACTCGACGAGCATGACGCAAATGTGA
ACAATCTATATAATAAAGTAAAGAGGGCGTTGGGTTCCAATGCGGTGGAGGATGGGAAAGGATGTTTCGAGCTATACCAC
AAGTGTAATGACCAATGCATGGAGACAATTCGGAACGGGACCTACAACAGAAGGAAGTATCAAGAGGAGTCTAAATTAGA
AAGACAGAAAATAGAGGGGGTCAAGCTGGAATCTGAAGGAACTTACAAAATCCTCACCATTTATTCGACTGTTGCCTCAT
CTCTTGTGATTGCAATGGGGTTTGCTGCCTTTTTGTTCTGGGCCATGTCCAATGGGTCTTGCAGATGCAACATTTGTATA
TAA
