# Supplementary material for: Sequence characteristics and phylogenetic analysis of H9N2 subtype avian influenza A viruses detected from poultry and the environment in China, 2018
Source: PeerJ. 2021 Dec 20;9:e12512. doi: 10.7717/peerj.12512 (PMC8697764; doi:10.7717/peerj.12512)
Supplement: Supplemental Information 16 — The ORF sequence of HA gene of all field H9N2 subtype AIVs described in this study was condensed in this file and deposited. All the sequences are now in the processing of submitting to PubMed NCBI (note: the accession number of each sequence is not available at this moment). [file peerj-09-12512-s016.zip › HA gene/A-Duck-Jiangxi-D10-2018.fasta]

>A-Duck-Jiangxi-D10-2018
ATGGAGACAGTATCACTAATAACTATACTACTGGTAGCAACAGTAAGCAATGCAGATAAAATATGCATCGGCTATCAATC
AACAAACTCCACAGAAACTGTGGACACACTAACAGAAAACAATGTCCCTGTGACACATGCCAAAGAACTGCTCCACACAG
AGCATAATGGGATGCTGTGTGCAACAAGCTTGGGACAACCTCTTATTTTGGACACCTGCACCATTGAAGGGCTAATCTAT
GGCAATCCTTCTTGTGATCTATCGCTGGAAGGAAGAGAATGGTCCTATATCGTCGAGAGACCATCAGCAGTTCACGGGTT
GTGTTACCCAGGGAAGGTAGAAGATCTAGAAGAGCTAAGGTCACTTTTTAGTTCTGCTAGATCTTATCAAAGAATCCAGA
TCTTCCCAGACACAATCTGGAATGTTTCTTACGATGGGACAAGCACAGCATGCTCAGGTTCATTCTACAGAAGCATGAGA
TGGTTGACTCGAAAGAACGGCGATTACCCTATCCAAGACGCCCAGTACACAAATAATCAAGGGAAGAACATTCTTTTCAT
GTGGGGTATAAATCACCCACCCACCGATGAAACGCAGAGAGGGCTGTACACGAGAACCGACACAACAACAAGTGTGGCAA
CAGAAGAAATAAATAGGATCTTCAAACCATTAATAGGACCAAGGCCTCTTGTCAACGGTTTGATGGGAAGAATTAATTAC
TATTGGTCTGTATTGAAACCGGGTCAAACACTGCGAATAAAATCTGATGGGAATCTAATAGCTCCATGGTATGGACACAT
TCTTTCAGGAGAGAGCCACGGAAGAATTCTGAAGACTGATTTAAAAAAGGGTAGCTGCACAGTGCAATGTCAGACAGAGA
AAGGTGGCTTAAACACAACACTGCCATTCCAAAATGTAAGTAAGTATGCATTTGGAAACTGCTCAAAATATATTGGCATA
AAGAGTCTCAAACTTGCAGTTGGTCTGAGGAATGTGCCTTCTAGATCTAGTAGAGGACTATTTGGGGCCATAGCAGGGTT
TATAGAGGGAGGTTGGTCAGGACTAGTTGCTGGTTGGTATGGGTTCCAGCATTCAAATGACCAAGGGGTTGGTATGGCAG
CAGATAGAGACTCAACCCAAAAGGCAATTGATAAAATAACATCCAAAGTGAATAATATAGTCGACAAAATGAACAAGCAG
TATGAAATCATTGATCATGAATTCAGTGAGGTAGAAACTAGACTTAACATGATCAATAATAAGATTGATGATCAAATCCA
GGATATATGGGCATATAATGCAGAATTGCTAGTTCTGCTTGAAAACCAGAAAACACTCGATGAGCATGACGCAAATGTAA
ACAATCTATATAATAAAGTAAAGAGGGCGTTGGGTTCTAATGCAGTGGAAGATGGGAAAGGATGTTTCGAGCTATACCAC
AAATGTGATGACCAATGCATGGAGACAATTCGGAACGGGACCTATAACAGAAGGAAGTATCAAGAGGAGTCAAAATTAGA
AAGACAGAAAATAGAAGGGGTCAAGCTGGAATCTGAAGGAACTTACAAAATCCTCACCATTTATTCGACTGTCGCCTCAT
CTCTTGTGATTGCAATGGGGTTTGCTGCCTTCTTGTTCTGGGCCATGTCCAATGGGTCTTGCAGATGCAACATTTGTATA
TAA
