# Supplementary material for: Sequence characteristics and phylogenetic analysis of H9N2 subtype avian influenza A viruses detected from poultry and the environment in China, 2018
Source: PeerJ. 2021 Dec 20;9:e12512. doi: 10.7717/peerj.12512 (PMC8697764; doi:10.7717/peerj.12512)
Supplement: Supplemental Information 17 — The ORF sequence of NA gene of all field H9N2 subtype AIVs described in this study was condensed in this file and deposited. All the sequences are now in the processing of submitting to PubMed NCBI (note: the accession number of each sequence is not available at this moment). [file peerj-09-12512-s017.zip › NA gene/A-Chicken-Hubei-90-2018.fasta]

>A-Chicken-Hubei-90-2018
ATGTCTCCAAATCAGAAGATAATAGCAATTGGCTCTGTTTCTCTAATCATTGCGATAATATGTCTCCTCATGCAAATTGC
CATCTTAACAACGACTATGACATTACATTTCGGGCAGAAAGAATGCAGTAACCCATCGAACAATCAAGTGATGCCATGTG
AACCGATCATAATAGAAAGGAACACAGTGCATTTGAATAGTACTACCATAGAGAGGGAAATTTGTCCTAAAGTAGTAGAA
TATAAAAATTGGTCAAAACCACAATGCCTAATTACAGGGTTCGCTCCTTTCTCAAAGGACAACTCAATTAGGCTTTCTGC
AGGTGGGGATATCTGGGTAACAAGAGAACCTTATGTTTCATGCAGTCCCGACAAATGTTATCACTTTGCACTTGGGCAGG
GAACCACCCTGAAAAACAAGCACTCAAATGGCACTACACATGATAGAACCCCTCACAGAACTCTTTTAATGAATGAGTTA
GGTGTCCCATTTCATTTAGGAACCAAACAAGTGTGCATAGCATGGTCTAGTTCAAGCTGCTATGATGGAAAAGCATGGTT
ACATATTTGTGTTACTGGGGATGATAAAAATGCTACTGCTAGTATCATTTATGATGGGATGCTTGTTGACAGTATTGGAT
CATGGTCCAAGAACATCCTCAGAACCCAGGAGTCAGAATGCGTTTGCATCAATGGAACTTGTGCAGTGGTAATGACTGAT
GGAAGTGCATCAGGAGTGGCCGACACTAGAGTATTATTCATAAGAGAAGGAAAAATTATAAATATTAGACCATTGTCAGG
AAGTGCTCAGCACGTTGAGGAATGCTCCTGTTATCCCCGGTATCCTGAAATTAGATGTGTTTGCAGAGACAATTGGAAGG
GCTCCAATAGGCCCATTATATATATAAATATGGCTGATTATAGCATTGAATCCAGTTATGTGTGCTCGGGACTTGTTGGC
GACACACCAAGAAATGATGATAGCTCCAGCAGCAGCAACTGCAGAGACCCTAATAACGAAAGAGGGGCCCCAGGAGTGAA
AGGGTGGGCTTTTGACGACGGGAATGATGTTTGGATGGGACGGACAATCAAAAATGGTTCGCGCTCAGGTTATGAGACTT
TTAGGGTCATAAATGGTTGGACTGTGGCTAATTCAAAGTCACAGATAAATAGGCAAGTCATAGTTGACAGTGACGACTGG
TCTGGGTATTCCGGCATCTTCTCTGTTGAAGGCAAAGAATGCATCAACAGGTGTTTTTATGTGGAGTTGATAAGAGGGAG
ACCACAGGAACCCAGAGTGTGGTGGACATCAAATAGCATCATTGTATTCTGTGGAACCTCAGGTACATATGGAACAGGCT
CATGGCCTGATGGAGCGAATATCAACTTCATGCCTATATAA
