# Supplementary material for: Sequence characteristics and phylogenetic analysis of H9N2 subtype avian influenza A viruses detected from poultry and the environment in China, 2018
Source: PeerJ. 2021 Dec 20;9:e12512. doi: 10.7717/peerj.12512 (PMC8697764; doi:10.7717/peerj.12512)
Supplement: Supplemental Information 17 — The ORF sequence of NA gene of all field H9N2 subtype AIVs described in this study was condensed in this file and deposited. All the sequences are now in the processing of submitting to PubMed NCBI (note: the accession number of each sequence is not available at this moment). [file peerj-09-12512-s017.zip › NA gene/A-Chicken-Shandong-C126-2018.fasta]

>A-Chicken-Shandong-C126-2018
ATGAATCCAAATCAGAAGATAATAACAATTGGCTCTGTCTCTCTAACCATTGCAACAGTATGTTTCCTTATGCAAATTGC
CATTCTGGCAACAACTATAACACTGCACTTCAAGCAGAATGAATGTAGCATCCCCTCGAACAATCAAGTAGTGCCATGTG
AGCCAATCATAGTAGAAAGGAATATAACAGAGATAGTGTATTTGAATAATACCACCATAGAAAAAGAAATTTGCCCTAAA
TTAACAGAATACAGAGATTGGTCTAAACCACAGTGTCAGATCACAGGGTTTGCTCCTTTCTCCAAGGACAACTCAATCCG
GCTTTCTGCTGGTGGGGACATTTGGGTAACAAGGGAACCTTATGTATCATGCAGTCCCAATAAATGTTACCAGTTCGCAC
TTGGGCAGGGAACAACGCTAGACAACAAACATTCAAATGGCACAATACATGATAGGATTCCCCATCGAACCCTTTTGATG
AACGAGTTGGGTGTTCCGTTTCATTTGGGGACCAAACAAGTGTGCATAGCATGGTCCAGCTCAAGCTGCCATGATGGAAG
AGCATGGCTGCACGTTTGTGTTACTGGAGATGATAGGAATGCAACTGCCAGTTTCATTTATAATGGGATGCTTGTTGACA
GTATTGGTTCATGGTCCCAAAACATTCTCAGAACTCAGGAGTCAGAATGCGTCTGCATCAATGGAACTTGTACAGTAGTA
ATGACTGATGGAAGTGCATCAGGAAGGGCTGATACTAGAATACTATTCATTAAAGAGGGAAAAATTGTCCATATCAGCCC
ATTATCAGGAAGTGCCCAGCATATAGAGGAATGTTCCTGTTATCCCCGCTATCCAGACGTCAGATGTGTCTGCAGAGACA
ATTGGAAAGGTTCAAATAGGCCCGTTATAGACATAAATATGGCAGATTATAGCATTGATTCTAGTTATGTGTGCTCAGGG
CTTGTTGGAGACACACCAAGAAACGATGATAGCTCTAGCAATAGCAATTGCAAGGATCCTAATAATGAGAGAGGGAACCC
AGGAGTGAAAGGGTGGGCATTTGACTATGGGAGTGATGTTTGGATGGGAAGAACAATCAGCAAGGATTCACGCTCAGGTT
ATGAGACCTTCAGGGTCATTGGCGGTTGGATAACAGCTAATTCCAAATCTCAAATAAATAGACAAGTCATAGTTGACAAT
AATAATTGGTCTGGTTATTCTGGCCTTTTCTCTGTGGAAGGCAAAAGCTGCATCAATAGGTGTTTTTATGTGGAGTTGAT
AAGAGGAAGGCCACAAGAGACTAGAGTATGGTGGACCTCAAACAGTATTGTCGTATTTTGTGGCACTTCAGGTACTTATG
GAACAGGCTCATGGCCTGATGGGGCGAATATCAATTTCATGCCTATATAA
