# Supplementary material for: Sequence characteristics and phylogenetic analysis of H9N2 subtype avian influenza A viruses detected from poultry and the environment in China, 2018
Source: PeerJ. 2021 Dec 20;9:e12512. doi: 10.7717/peerj.12512 (PMC8697764; doi:10.7717/peerj.12512)
Supplement: Supplemental Information 20 — Homology rates in HA sequences between vaccine strains and field isolates. [file peerj-09-12512-s020.csv]

>A/Chicken/Guangdong/SS/94
ATGGAAGCAGTATCACTAATAACTATACTACTAGTAGTAACAGCAAGCAATGCAGATAAAATCTGCATCGGCTACCAATC
AACAAACTCCACAGAAACTGTAGACACGCTAACAGAAAACAATGTTCCTGTAACACATGCCAAAGAACTGCTCCACACAGAGCACAATGGGATGCTGTGTGCAACAAATCTGGGACATCCTCTTATTCTAGACACCTGTACCATTGAAGGACTGATCTAT
GGCAACCCTTCTTGTGATCTGCTGTTGGGAGGAGGAGAATGGTCCTACATCGTCGAAAGACCATCGGCTGTTAATGGAAT
GTGTTACCCCGGGAATGTAGAAAACCTAGAGGAACTAAGGTCACTTTTTAGTTCTGCTAGTTCCTACCAAAGAATCCAGA
TCTTTCCAGACACAATCTGGAATGTGTCTTACAGTGGAACAAGCAAAGCATGTTCAGATTCATTCTACAGGAGCATGAGA
TGGTTGACTCAAAAGAACAACGCTTACCCTATTCAAGACGCCCAATACACAAATAATAGAGGAAAGAGCATTCTTTTCAT
GTGGGGAATAAATCACCCACCCACCGATACTGCACAGACAAACCTGTACACAAGGACTGACACAACAACAAGTGTGACAACAGAAGATGTAAATAGGACCTTCAAACCAGTGATAGGGCCAAGGCCCCTTGTCAATGGTCAGCAGGGAAGAATTGATTAT
TATTGGTCGGTATTGAAACCAGGTCAGACATTGCGAGTAAGATCCAATGGGAATCTAATTGCTCCATGGTATGGACACAT
TCTTTCAGGAGAGAGCCACGGAAGAATCCTGAAGACTGATTTAAACAGTGGTAACTGTGTAGTGCAATGTCAGACTGAAA
GAGGTGGCTTAAACACTACATTGCCATTCCACAATGTCAGTAAATATGCATTTGGAAACTGCCCAAAATATGTTGGAGTA
AAGAGTCTCAAACTGGCAGTTGGTCTGAGGAATGTGCCTGCTGGATCAAGTAGAGGACTATTTGGGGCCATAGCTGGATT
CATAGAGGGAGGTTGGTCAGGGCTAGTCGCTGGTTGGTATGGGTTCCAGCATTCTAATGATCAAGGGGTTGGTATGGCTG
CGGATAGAGACTCAACTCAAAAGGCAATTGACAAAATAACATCCAAAGTGAATAATATAGTCGATAAAATGAACAAGCAA
TATGAAATTATTGATCATGAATTCAGCGAGGTTGAAACTAGACTCAATATGATCAATAATAAGATTGATGACCAAATACA
AGACATATGGGCATATAACGCAGAATTGCTAGTGCTGCTTGAAAATCAGAAAACACTCGATGAGCATGATGCGAATGTAA
ACAATCTATATAACAAAGTGAAGAGGGCACTGGGTTCCAATGCAATGGAAGATGGGAAAGGATGTTTCGAGCTATACCAT
AAATGTGATGATCAGTGCATGGAGACAATTCGGAACGGGACCTATAACAGGAGAAAGTATAAAGAGGAATTAAGACTAGA
AAGACAGAAAATAGAAGGGGTCAAGCTGGAATCTGAAGGAACTTACAAAATCCTCACCATTTATTCGACTGTCGCCTCAT
CTCTTGTGATTGCAATGGGGTTTGCTGCCTTCTTGTTCTGGGCCATGTCCAATGGATCTTGCAGATGCAACATTTGTATA
TAA
>A/chicken/Guangdong/Y4/2009
ATGGAGACAGTATCACTAATAACTATACTACTAGTAGCAACAGTAAGCAATGCAGATAAAATCTGCATCGGCTATCAATC
AACAAACTCCACAGAAACTGTGGACACACTAACAGAAAACAATGTCCCTGTGACACATGCCAAAGAACTGCTCCACACAGAGCATAATGGGATGCTGTGTGCAACAAGCTTGGGACACCCTCTTATTCTAGACACCTGTACCATTGAAGGACTAATCTAT
GGCAATCCTTCTTGTGATCTATTGTTGGGAGGAAGAGAATGGTCCTATATCGTCGAGAGACCATCGGCTGTTAATGGATT
GTGTTATCCCGGGAATGTAGAAAATCTAGAAGAGCTAAGGTCACTTTTTAGTTCTGCTAGGTCTTATCAAAGGATCCAGA
TTTTCCCAGACACAATCTGGAATGTGTCTTACAGTGGGACAAGCAAAGCATGTTCAGATTCATTCTACAGAAGCATGAGA
TGGTTGACTCAAAAGAACAACGCTTACCCTATTCAAGACGCCCAATACACAAATAATCAAGAAAAGAACATTCTTTTCAT
GTGGGGCATAAATCACCCACCCACCGATACTGCGCAGACAAATCTGTACACAAGAACCGACACAACAACGAGTGTGGCAACAGAAGAGATAAATAGGACCTTCAAACCATTGATAGGACCAAGGCCTCTTGTCAACGGTTTGCAAGGAAGAATTGATTAT
TATTGGTCGGTATTGAAACCGGGTCAAACATTGCGAATAAGATCTAATGGGAATCTAATAGCTCCATGGTATGGACACAT
TCTTTCAGGAGAGAGCCACGGAAGAATCCTGAAGACTGATTTAAAAAGGGGTAGCTGCACAGTGCAATGTCAGACAGAAA
AAGGCGGCTTAAACACAACATTGCCATTCCAAAACGTAAGTAAGTATGCATTTGGAAACTGCTCGAAATACATTGGCATA
AAGAGTCTCAAACTTGCAGTTGGTCTGAGGAATGTGCCTTCTAGATCTAGTAGAGGACTATTCGGGGCCATAGCAGGATT
CATAGAGGGGGGTTGGTCAGGACTAGTTGCTGGTTGGTATGGATTCCAGCATTCAAATGACCAAGGGGTTGGCATGGCAG
CAGATAGAGAATCAACCCAAAAGGCAATTGATAAAATAACATCCAAAGTGAATAACATAGTCGACAAAATGAACAAGCAG
TATGAAATTATTGATCATGAATTCAGTGAGGTTGAAAGTAGACTTAACATGATCAATAATAAGATTGATGATCAAATTCA
AGACATATGGGCATATAATGCAGAATTGCTAGTTCTGCTTGAAAACCAGAAAACACTCGATGAGCATGATGCAAATGTAA
ACAATCTATATAATAAAGTGAAGAGGGCATTGGGTTCCAATGCGGTGGAAGATGGGAAAGGATGTTTCGAGCTATATCAC
AAATGTGATGACCAGTGCATGGAGACAATTCGGAACGGGACCTACAACAGGAGGAAGTATCAAGAGGAATCAAAATTAGA
AAGACAGAAAATAGAGGGGGTCAAGCTGGAATCTGAAGGAACTTACAAAATCCTCACCATTTATTCGACTGTCGCCTCAT
CTCTTGTGATTGCAATGGGGTTTGCTGCCTTCTTGTTCTGGGCCATGTCCAATGGGTCTTGCAGATGCAACATTTGTATA
TAA
>A/chicken/Jiangsu/SZ0207/2013
ATGGAGACAGTATCACTAATAACTATACTACTAGTAGCAACAGTAAGCAATGCAGATAAAATCTGCATCGGCTATCAATC
AACAAACTCCACAGAAACTGTGGACACACTAACAGAAAACAATGTCCCTGTGACACATGCCAAAGAACTGCTCCACACAGAGCATAATGGGATGCTGTGTGCAACAAGCTTGGGACAACCTCTTATTTTAGACACCTGCACCATTGAAGGGCTAATCTAT
GGCAATCCTTCTTGTGATCTATTGCTGGAAGGAAGAGAATGGTCCTATATCGTTGAGAGACCATCAGCTGTTAACGGATT
GTGTTACCCCGGGAATGTAGAAAATCTAGAAGAGCTAAGGTCACTTTTTAGTTCTGCTAGGTCTTATCAAAGAATCCAGA
TTTTCCCAGACACAATCTGGAATGTGTCTTACGATGGGACAAGCAAAGCATGCTCAGGTTCATTCTACAGAAGCATGAGA
TGGTTGACTCAAAAGAACAGCGATTACCCTATTCAAGACGCCCAATACACAAATAATCAAGGGAAGAACATTCTTTTCAT
GTGGGGCATAAATCACCCACCCACCGATACTACGCAGAGAGATCTGTACACGAGAACCGACACAACAACGAGTGTGGCAACAGAAGAAATAAATAGGATCTTCAAACCATTGATAGGACCAAGGCCTCTTGTCAACGGTTTGATGGGAAGAATTGATTAT
TATTGGTCGGTATTGAAACCGGGTCAAACATTGCGAATAAAATCTGATGGGAATCTAATAGCTCCATGGTATGGACACAT
TCTTTCAGGAGAGAGCCACGGAAGAATTCTGAAGACTGATTTAAAAAAGGGTAGCTGCACAGTGCAATGTCAGACAGAGA
AAGGTGGCTTAAACACAACATTGCCATTCCAAAATGTAAGTAAGTATGCATTTGGAAACTGCTCAAAATACATTGGCATA
AAGAGTCTCAAACTTGCAGTTGGTCTGAGGAATGTGCCTTCTAGATCTAGTAGAGGACTATTCGGGGCCATAGCAGGATT
TATAGAGGGAGGTTGGTCAGGACTAGTTGCTGGTTGGTATGGGTTCCAGCATTCAAATGACCAAGGGGTTGGTATGGCAG
CAGATAGAGACTCAACCCAAAAGGCAATAGATAAAATAACATCCAAAGTGAATAATATAGTCGACAAAATGAACAAGCAG
TATGAAATCATTGATCATGAATTCAGTGAGGTAGAAACTAGACTTAACATGATCAATAATAAGATTGATGATCAAATCCA
GGATATATGGGCATATAATGCAGAATTGCTAGTTCTGCTTGAAAACCAGAAAACACTCGATGAGCATGACGCAAATGTAA
ACAATCTATATAATAAAGTAAAGAGGGCGTTGGGTTCCAATGCGGTGGAAGATGGGAAAGGATGTTTCGAGCTATACCAC
AAATGTGATGACCAATGCATGGAGACAATTCGGAACGGGACCTACAACAGAAGGAAGTATCAAGAGGAGTCAAAATTAGA
AAGACAGAAAATAGAGGGGGTCAAGCTGGAATCTGAAGGAACTTACAAAATCCTCACCATTTATTCGACTGTCGCCTCAT
CTCTTGTGATTGCAATGGGGTTTGCTGCCTTCTTGTTCTGGGCCATGTCCAATGGGTCTTGCAGATGCAACATTTGTATA
TAA
>A/chicken/Jiangsu/WJ57/2012
ATGGAGACAGTATCACTAATAACTATACTACTAGTAGCAACAGTAAGCAATGCAGATAAGATCTGCATCGGCTATCAATC
AACAAACTCCACAGAAACTGTGGACACACTAACAGAAAACAATGTCCCTGTGACACATGTCAAAGAACTGCTCCACACAGAGCATAATGGGATGCTGTGTGCAACAAGCTTGGGACACCCTCTTATTCTAGACACCTGCACCATTGAAGGACTAATCTAT
GGCAATCCTTCTTGTGATCTATTGTTGGGAGGAAGAGAATGGTCCTATATCGTCGAGAGACCATCAGCTGTTAACGGATT
GTGTTATCCCGGGAATGTAGAAAATCTAGAAGAGCTAAGGTCACTTTTTAGTTCTGCTAGGTCTTATCAAAGGATCCAGA
TTTTCCCAGACACAATCTGGAATGTGTCTTACAGTGGGACAAGCAAAGCATGTTCAGATTCATTCTACAGAAGCATGAGA
TGGTTGACTCAAAAGAACAACGCTTACCCTATCCAAGACGCCCAATACACAAATAATCAAGAGAAGAACATTCTTTTCAT
GTGGGGCATAAATCACCCACCCACCGATACTGTGCAGACAAATCTGTACACAAGAACCGACACAACAACGAGTGTGGCAACAGAAGAAATAAATAGGATCTTCAAACCATTGATAGGACCAAGGCCTCTTGTCAACGGTTTGATGGGAAGAATTGATTAT
TATTGGTCGGTATTGAAACCGGGTCAAACACTGCGAATAAGATCTGATGGGAATCTAATAGCTCCATGGTATGGACACAT
TCTTTCAGGAGAGAGCCACGGAAGAATCCTGAAGACTGATTTAAAAAGGGGTAGCTGCACAGTGCAATGTCAGACAGAGAAAGGTGGATTAAACACAACATTGCCATTCCAAAATGTAAGTAAGTATGCATTTGGAAACTGCTCGAAATACATTGGCATA
AAGAGTCTCAAACTTGCAGTTGGTCTGAGGAATGTGCCTTCTAGATCTAGTAGAGGACTATTCGGGGCCATAGCAGGATT
TATAGAGGGAGGTTGGTCAGGACTAGTTGCTGGTTGGTATGGATTCCAGCATTCAAATGACCAAGGGGTTGGTATGGCAG
CAGATAGAGACTCAACCCAAAAGGCAATTGATAAAATAACATCCAAAGTGAATAACATAGTCGACAAAATGAACAAGCAG
TATGAAATTATTGATCATGAATTCAGTGAGGTAGAAACTAGACTTAACATGATCAATAATAAGATCGATGATCAAATCCA
GGATATATGGGCATATAATGCAGAATTGCTAGTTCTGCTTGAAAACCAGAAAACACTCGATGAGCATGACGCAAATGTAA
ACAATCTATATAATAAAGTGAAGAGGGCGTTGGGTTCCAATGCGGTGGAAGATGGGAAAGGATGTTTCGAGCTATACCAC
AAATGTGATGACCAGTGCATGGAGACAATTCGGAACGGGACCTACAACAGAAGGAAGTATCAAGAGGAGTCAAAATTAGA
AAGACAGAAAATAGAGGGGGTCAAGCTGGAATCTGAAGGAACTTACAAAATCCTCACCATTTATTCGACTGTCGCCTCAT
CTCTTGTGATTGCAATGGGGTTTGCTGCCTTTTTGTTCTGGGCTATGTCCAATGGGTCTTGCAGATGCAACATTTGTATA
TAA
>A/chicken/Shandong/HL/2010
ATGGAGACAGTATCACTAATAACTATACTACTAGTAGCAACAGTAAGCAATGCAGATAAAATCTGCATCGGCTATCAATC
AACAAACTCCACAGAAACTGTAGACACACTAACAGAGAACAATGTCCCTGTGACACATGCCAAAGAATTGCTCCACACAGAGCATAATGGGATGCTGTGTGCAACAAGCTTGGGACACCCTCTTATTCTAGACACCTGTACCATTGAAGGACTAATCTAT
GGCAATCCTTCTTGTGATCTATTGTTGGGAGGAAGAGAATGGTCCTATATCGTCGAGAGACCATCAGCTGTTAACGGATT
GTGTTATCCCGGGAATGTAGAAAATCTAGAAGAGCTAAGGTCACTTTTTAGTTCTGCTAGGTCTTATCAAAGAATCCAGA
TTTTCCCAGACACAATCTGGAATGTGTCTTACAGTGGGACAAGCAAAGCATGTTCAGATTCATTCTACAGAAGCATGAGA
TGGTTGACTCAAAAGAACAACGCTTACCCTATTCAAGACGCCCAATACACAAATAATCAAGAAAAGAACATTCTTTTCAT
GTGGGGCATAAATCATCCACCCCCCGATACTACGCAGACAAATCTGTACACAAGAACCGACACAACAACGAGTGTGGCAACAGAAGAAATAAATAGGACCTTCAAACCATTGATAGGACCAAGGCCTCTTGTCAACGGTTTTCAGGGAAGAATTGATTAT
TATTGGTCGGTATTGAAACCGGGTCAAACACTGCGAATAAGATCTAATGGGAATCTAATAGCTCCATGGTATGGACACAT
TCTTTCAGGAGAGAGCCACGGAAGAATCCTGAAGACTGATTTAAAAAGGGGTAGCTGCACAGTGCAATGTCAGACAGAAA
AAGGTGGCTTAAACACAACATTGCCATTCCAAAACGTAAGTAAGTACGCATTTGGAAACTGCTCGAAATACATTGGCATA
AAGAGTCTCAAACTTGCAGTTGGTCTGAGGAATGTGCCTTCTAGATCTAGTAGAGGACTATTCGGGGCCATAGCAGGATT
CATAGAGGGAGGTTGGACAGGACTAGTTGCTGGTTGGTATGGATTCCAGCATTCAAATGACCAAGGGGTTGGTATGGCAG
CAGATAGAGACTCAACCCAAAAGGCAATTGATAAAATAACATCCAAAGTGAATAACATAGTCGGCAAAATGAACAAGCAG
TATGAAATTATTGACCATGAATTCAGCGAGGTTGAAACTAGACTTAACATGATCAATAATAAGATTGATGATCAAATCCA
AGATATATGGGCATATAATGCAGAATTGCTAGTTCTGCTTGAAAACCAGAAAACACTCGATGAGCATGATGCAAATGTAA
ACAATCTATATAATAAAGTGAAGAGGGCATTGGGTTCCAATGCGGTGGAAGATGGGAAAGGGTGTTTCGAGCTATACCAC
AAATGTGATGACCAGTGCATGGAGACAATTCGGAATGGGACCTACAACAGGAGGAAGTATCAAGAGGAATCAAAATTAGA
AAGACAGAAAATAGAGGGGGTCAAGCTGGAATCTGAAGGAACTTACAAAATCCTCACCATTTATTCGACTGTCGCCTCAT
CTATTGTGATTGCAATGGGGTTTGCTGCCTTCTTGTTCTGGGCCATGTCCAATGGGTCTTGCAGATGCAACATTTGTATA
TAA
>A/chicken/Shandong/YB06/2006
ATGGAAACAGTATTGCTAATAACTATACTACTAGTAGTAACAGTAAGCAATGCAGATAAAATCTGCATCGGCTACCAATC
AACAAACTCCACAGAAACTGTAGACACGCTAACAGAAAACAATGTCCCTGTGACACATGCCAAAGAATTGCTCCACACAGAGCACAATGGGATGCTGTGTGCAACAAATCTGGGACATCCTCTCATTCTAGACACCTGTACCATTGAAGGACTAATCTAT
GGCAACCCTTCTTGTGATCTACTGTTGGGAGGAAGAGAATGGTCCTACATCGTTGAAAGACCATCGGCTGTTAATGGATT
GTGTTACCCCGGGAATGTAGAAAACCTAGAAGAACTAAGGTCACTTTTTAGTTCTGCTAGTTCTTACCAAAGAATCCAGA
TCTTTCCAGACACAATCTGGAATGTGTCTTACAGTGGGACAAGCAAAGCATGTTCAGATTCATTCTACAGAAACATGAGA
TGGTTGACTCAAAAGAACAACGCATACCCTATTCAAGACGCCCAATACACAAATAATCGAGGGAAGAACATTCTTTTCAT
GTGGGGCATAAATCACCCACCCACCGATACTACGCAGACAAATCTGTACACAAGGACTGACACAACAACAAGTGTGGCAACAGAAGATATAAATAGGACCTTCAAACCATTGATAGGGCCACGGCCTCTTGTCAATGGTCAGCAGGGAAGAATTGATTAT
TATTGGTCGGTATTGAAACCAGGTCAAACACTGCGAGTAAGGTCCAATGGGAATCTAATTGCTCCATTGTATGGACACAT
CCTTTCAGGAGAGAGCCACGGAAGAATCCTGAAGACTGATTTAAAAAGTGGTAACTGTGCAGTGCAATGTCAGACAGAAA
GAGGTGGCTTAAATACAACATTGCCATTCCAAAATGTAAGTAAGTATGCATTTGGAAACTGCCCGAAATATGTTGGAGTA
AAGAGTCTCAAACTGGCAGTTGGTCTGAGGAATGTGCCTGCTAGATCAAGTAGAGGACTATTCGGGGCCATAGCTGGATT
CATAGAGGGAGGTTGGTCAGGGCTAGTCGCTGGTTGGTATGGGTTCCAGCATTCAAATGATCAAGGGGTTGGTATGGCAG
CAGATAGAGACTCAACTCAAAAGGCAATTGACAAAATAACATCCAAAGTGAATAATATAGTCGATAAAATGAACAAACAG
TATGAAATTATTGATCATGAATTCAGCGAGGTTGAAACTAGAATCAACATGATCAATAATAAGATTGATGACCAAATTCA
AGACATATGGGCATATAACGCAGAATTGCTAGTGCTGCTTGAAAACCAGAAAACACTCGATGAGCATGATGCGAATGTAA
ACAATCTATATAATAAAGTGAAGAGGGCATTGGGTTCCAATGCAGTGGAAGATGGGAAAGGATGTTTCGAGCTATACCAT
AAATGTGATGACCAGTGCATGGAGACAATTCGGAACGGGACCTACAACAGGAGGAAGTATAAAGAGGAATCAAGATTAGA
AAGACAGAAAATAGAAGGGGTCAAGCTGGAATCTGAAGGAACTTACAAAATCCTCACCATTTATTCGACTGTCGCCTCAT
CTCTTGTGATTGCAATGGGGTTTGCTGCCTTCTTGTTCTGGGCCATGTCCAATGGATCTTGCAGATGCAACATTTGTATA
TAA
>9
ATGGAGACAGTATCACTAATAACTATACTACTGGTAGCAACAGTAAGCAATGCAGATAAA
ATATGCATCGGCTATCAATCAACAAACTCCACAGAAACTGTGGACACACTAACAGAAAAC
AATGTCCCTGTGACACATGCCAAAGAACTGCTCCACACAGAGCATAATGGGATGCTGTGT
GCAACAAGCTTGGGACAACCTCTTATTTTGGACACCTGCACCATTGAAGGGCTAATCTAT
GGCAATCCTTCTTGTGATCTATCGCTGGAAGGAAGAGAATGGTCCTATATCGTCGAGAGA
CCATCAGCAGTTCACGGGTTGTGTTACCCAGGGAAGGTAGAAGATCTAGAAGAGCTAAGG
TCACTTTTTAGTTCTGCTAGATCTTATCAAAGAATCCAGATCTTCCCAGACACAATCTGG
AATGTTTCTTACGATGGGACAAGCACAGCATGCTCAGGTTCATTCTACAGAAGCATGAGA
TGGTTGACTCGAAAGAACGGCGATTACCCTATCCAAGACGCCCAGTACACAAATAATCAA
GGGAAGAACATTCTTTTCATGTGGGGTATAAATCACCCACCCACCGATGAAACGCAGAGA
GGGCTGTACACGAGAACCGACACAACAACAAGTGTGGCAACAGAAGAAATAAATAGGATC
TTCAAACCATTAATAGGACCAAGGCCTCTTGTCAACGGTTTGATGGGAAGAATTAATTAC
TATTGGTCTGTATTGAAACCGGGTCAAACACTGCGAATAAAATCTGATGGGAATCTAATA
GCTCCATGGTATGGACACATTCTTTCAGGAGAGAGCCACGGAAGAATTCTGAAGACTGAT
TTAAAAAAGGGTAGCTGCACAGTGCAATGTCAGACAGAGAAAGGTGGCTTAAACACAACA
CTGCCATTCCAAAATGTAAGTAAGTATGCATTTGGAAACTGCTCAAAATATATTGGCATA
AAGAGTCTCAAACTTGCAGTTGGTCTGAGGAATGTGCCTTCTAGATCTAGTAGAGGACTA
TTTGGGGCCATAGCAGGGTTTATAGAGGGAGGTTGGTCAGGACTAGTTGCTGGTTGGTAT
GGGTTCCAGCATTCAAATGACCAAGGGGTTGGTATGGCAGCAGATAGAGACTCAACCCAA
AAGGCAATTGATAAAATAACATCCAAAGTGAATAATATAGTCGACAAAATGAACAAGCAG
TATGAAATCATTGATCATGAATTCAGTGAGGTAGAAACTAGACTTAACATGATCAATAAT
AAGATTGATGATCAAATCCAGGATATATGGGCATATAATGCAGAATTGCTAGTTCTGCTT
GAAAACCAGAAAACACTCGATGAGCATGACGCAAATGTAAACAATCTATATAATAAAGTA
AAGAGGGCGTTGGGTTCTAATGCGGTGGAAGATGGGAAAGGATGTTTCGAGCTCTACCAC
AAATGTGATGACCAATGCATGGAGACAATTCGGAACGGGACCTACAACAGAAGGAAGTAT
CAAGAGGAGTCAAAATTAGAAAGACAGAAAATAGAGGGGGTCAAGCTGGAATCTGAAGGA
ACTTACAAAATCCTCACCATTTATTCGACTGTCGCCTCATCTCTTGTGATTGCAATGGGG
TTTGCTGCCTTCTTGTTCTGGGCCATGTCCAATGGGTCTTGCAGATGCAACATTTGTATA
TAA
>85
ATGGAGACAGTATCACTAATAACTATACTAATAGTAGCAACAGTAAGCAAGGCAGATAAG
ATCTGCATCGGCTATCAATCAACAAACTCCACGGAAACTGTGGACACACTAACAGAAAAC
AATGTCCCTGTGACACATGCCAAAGAACTGCTCCACACAGAGCATAATGGGATGCTGTGT
GCAACAAGCCTGGGACACCCTCTTATTCTAGACACTTGCACCATAGAAGGGCTAATTTAT
GGCAATCCTTCTTGTGATCCATTGCTGGGAGGAAGAGAATGGTCCTATATCGTCGAGAGG
CCATCAGCTGTTAATGGATTGTGTTATCCCGGGAATGTAGAAAATCTAGAAGAACTAAGG
TCACTTTTTAGTTCTTCTAGGTCTTATCAAAGGATCCAGATCTTCCCAGACACAATCTGG
AATGTGTCTTACAGTGGGACAAGCAAAGCATGCTCGGATTCATTCTACAGAAGCATGAGA
TGGTTGACTCAAAAGAACAACGCTTACCCTACCCAAGATGCTCAATACACAAATAATCAA
GGGAAGAACATCCTTTTCATGTGGGGCATAAATCACCCACCCACCGATACTGCGCAGACA
AATCTGTACACAAGAACCGACACAACAACGAGTGTGGCAACAGAGGAAATGAATAGGATC
TTCAAACCATTGATAGGACCAAGGCCTCTTGTCAACGGTTTGATGGGAAGAATTAATTAT
TATTGGTCGGTATTGAAACCGGGCCAAACATTGCGGATAAAATCTGATGGGAATCTAATA
GCTCCATGGTATGGACACATTCTTTCAGGAGAGAGCCACGGAAGAATCCTAAAGACTGAT
TTAAAAAGGGGTAGCTGCACAGTGCAGTGTCAAACAGAGAAAGGTGGCTTAAACACTACA
TTGCCCTTCCAAAATGTAAGTAAGTATGCATTTGGAAACTGCTCAAAGTACATTGGTGTA
AAGAGTCTCAAACTTGCAGTTGGTCTGAGGAATGTACCTTCTAGATCTAGTAGAGGACTA
TTCGGGGCCATAGCAGGATTTATAGAGGGAGGTTGGTCAGGACTAGTTGCTGGTTGGTAT
GGGTTCCAGCATTCAAATGACCAAGGGGTTGGTATGGCAGCAGATAGAGACTCAACCCAA
AAGGCAATTGATAAGATAACATCCAAAGTGAATAATATAGTCGACAAAATGAACAAGCAG
TATGAAATTATTGATCATGAATTCAGTGAGGTAGAAACTAGGCTTAACATGATCAATAAT
AAGGTTGATGATCAAATCCAAGATATATGGGCATATAATGCAGAATTGCTAGTTCTGCTT
GAAAACCAGAAAACACTCGATGAACATGACGCGAATGTAAACAATCTATATAATAAAGTG
AAGAGGGCATTAGGTTCCAATGCGGTGGAAGATGGGAAAGGATGTTTCGAGATATACCAC
AAATGTGATGACCAGTGCATGGAGACAATTCGGAATGGGACCTACAACAGGAGGAAGTAT
CAAGAGGAATCAAAATTAGAATGACAGAAAATAGAGGGGGTCAAGCTGGAATCTGAAGAA
ACTTACAAAATCCTCTCCATTTATTCGACTGTCGCCTCATCTCTTGTGATTGCAATGGGG
TTTGCTGCCTTTTTGTTCTGGGCCATGTCCAATGGGTCTTGCAGATGCAACATTTGTATA
TAA
>83
ATGGAGACAGTATCACTAATAACTATACTACTGGTAGCAACAGTAAGCAATGCAGATAAA
ATATGCATCGGCTATCAATCAACAAACTCCACAGAAACTGTGGACACACTAACAGAAAAC
AATGTCCCTGTGACACATGCCAAAGAACTGCTCCACACAGAGCATAATGGGATGCTGTGT
GCAACAAGCTTGGGACAACCTCTTATTTTGGACACCTGCACCATTGAAGGGCTAATCTAT
GGCAATCCTTCTTGTGATCTATCGCTGGAAGGAAGAGAATGGTCCTATATCGTCGAGAGA
CCATCAGCAGTTCACGGGTTGTGTTACCCAGGGAAGGTAGAAGATCTAGAAGAGCTAAGG
TCACTTTTTAGTTCTGCTAGATCTTATCAAAGAATCCAGATCTTCCCAGACACAATCTGG
AATGTTTCTTACGATGGGACAAGCACAGCATGCTCAGGTTCATTCTACAGAAGCATGAGA
TGGTTGACTCGAAAGAACGGCGATTACCCTATCCAAGACGCCCAGTACACAAATAATCAA
GGGAAGAACATTCTTTTCATGTGGGGTATAAATCACCCACCCACCGATGAAACGCAGAGA
GGGCTGTACACGAGAACCGACACAACAACAAGTGTGGCAACAGAAGAAATAAATAGGATC
TTCAAACCATTAATAGGACCAAGGCCTCTTGTCAACGGTTTGATGGGAAGAATTAATTAC
TATTGGTCTGTATTGAAACCGGGTCAAACACTGCGAATAAAATCTGATGGGAATCTAATA
GCTCCATGGTATGGACACATTCTTTCAGGAGAGAGCCACGGAAGAATTCTGAAGACTGAT
TTAAAAAAGGGTAGCTGCACAGTGCAATGTCAGACAGAGAAAGGTGGCTTAAACACAACA
CTGCCATTCCAAAATGTAAGTAAGTATGCATTTGGAAACTGCTCAAAATATATTGGCATA
AAGAGTCTCAAACTTGCAGTTGGTCTGAGGAATGTGCCTTCTAGATCTAGTAGAGGACTA
TTTGGGGCCATAGCAGGGTTTATAGAGGGAGGTTGGTCAGGACTAGTTGCTGGTTGGTAT
GGGTTCCAGCATTCAAATGACCAAGGGGTTGGTATGGCAGCAGATAGAGACTCAACCCAA
AAGGCAATTGATAAAATAACATCCAAAGTGAATAATATAGTCGACAAAATGAACAAGCAG
TATGAAATCATTGATCATGAATTCAGTGAGGTAGAAACTAGACTTAACATGATCAATAAT
AAGATTGATGATCAAATCCAGGATATATGGGCATATAATGCAGAATTGCTAGTTCTGCTT
GAAAACCAGAAAACACTCGATGAGCATGACGCAAATGTAAACAATCTATATAATAAAGTA
AAGAGGGCGTTGGGTTCTAATGCAGTGGAAGATGGGAAAGGATGTTTCGAGCTATACCAC
AAATGTGATGACCAATGCATGGAGACAATTCGGAACGGGACCTATAACAGAAGGAAGTAT
CAAGAGGAGTCAAAATTAGAAAGACAGAAAATAGAAGGGGTCAAGCTGGAATCTGAAGGA
ACTTACAAAATCCTCACCATTTATTCGACTGTCGCCTCATCTCTTGTGATTGCAATGGGG
TTTGCTGCCTTCTTGTTCTGGGCCATGTCCAATGGGTCTTGCAGATGCAACATTTGTATA
TAA
>82rc
ATGGAGACAGTATCACTAATAACTATACTAATAGTAGCAACAGTAAGCAATGCAGATAAA
ATCTGCATCGGCTACCAATCAACAAACTCCACAGAAACTGTGGACACACTAACAGAAAAC
AATGTCCCTGTGACACATGCCAAAGAACTGCTCCACACAGAGCATAATGGAATGCTGTGT
GCAACAAGCTTGGGACAACCTCTTATTTTAGACACCTGCACCATTGAAGGGCTAATCTAT
GGCAATCCTTCTTGTGATCTATCGCTGGAAGGAAGAGAATGGTCATATATCGTCGAAAGA
CCATCAGCTATTAACGGATTGTGTTACCCCGGGAATGTAGAAAATCTAGAAGAGCTGAGG
TCACTTTTTAGTTCTGCTAGGTCTTATCAAAGAATCCAGATTTTCCCAGACACAATCTGG
AATGTGTCTTACGATGGAACAAGCACAGCATGCTCAAATTCATTCTACAGAAGCATGAGA
TGGTTGACTCGAAAGGACGGCAATTACCCTACTCAAGACGCTCAATACACAAATAATCAA
GGGAAGAACATTCTTTTCATGTGGGGAATAAATCACCCACCCACCGATGATACGCAGAGA
AATCTGTACACGAGGACCGACACAACAACGAGTGTAGCAACAGAAGAAATAAATAGGATC
TTCAAACCATTGATAGGACCAAGGCCTCTTGTCAACGGTTTGATGGGAAGAATTGATTAT
TATTGGTCTGTATTGAAACCGGGTCAAACACTGCGAATAAAATCTGATGGGAATCTAATA
GCTCCATGGTATGGACACATTCTCTCAGGAGAGAGCCATGGAAGAATTCTGAAGACTGAT
TTAAAAAGAGGTAGCTGCACAGTGCAATGTCAGACAGAGAAAGGTGGCTTAAACACAACA
CTGCCATTCCAAAATGTAAGTAAGTATGCATTTGGAAACTGCTCAAAATACATTGGCATA
AAGAGTCTCAAGCTTGCAGTTGGTCTGAGGAATGTACCTTCTAGATCTAGTAGAGGACTA
TTCGGGGCCATAGCAGGATTTATAGAGGGAGGTTGGTCAGGACTAGTTGCTGGTTGGTAT
GGGTTCCAGCATTCAAATGACCAAGGGGTAGGTATGGCAGCAGATAGAGACTCAACCCAA
AAGGCAATCGATAAAATAACATCCAAAGTGAATAATATAGTCGACAAAATGAACAAGCAG
TATGAAATCATTGATCATGAATTCAGTGAGGTAGAAACTAGACTTAACATGATCAATAAT
AAGATTGATGATCAAATCCAGGACATATGGGCATATAATGCAGAATTGCTAGTTCTGCTT
GAAAACCAGAAAACACTCGACGAGCATGACGCAAATGTGAACAATCTATATAATAAAGTA
AAGAGGGCGTTGGGTTCCAATGCGGTGGAGGATGGGAAAGGATGTTTCGAGCTATACCAC
AAGTGTAATGACCAATGCATGGAGACAATTCGGAACGGGACCTACAACAGAAGGAAGTAT
CAAGAGGAGTCTAAATTAGAAAGACAGAAAATAGAGGGGGTCAAGCTGGAATCTGAAGGA
ACTTACAAAATCCTCACCATTTATTCGACTGTTGCCTCATCTCTTGTGATTGCAATGGGG
TTTGCTGCCTTTTTGTTCTGGGCCATGTCCAATGGGTCTTGCAGATGCAACATTTGTATA
TAA
>80rc
ATGGAGACAGTATCATTAATGACTATACTACTAGTGGCAACAGTAAGCAACGCCGATAAG
ATCTGCATCGGCTATCAATCAACAAACTCCACAGAAACTGTGGACACACTAACAGAAAAC
AATGTCCCTGTGACACATGCCAAAGAACTGCTCCACACAGAGCATAATGGGATGCTGTGT
GCAACAAGCTTGGGAAACCCTCTTATTCTAGACACTTGCACCATTGAAGGGCTAATTTAT
GGCAATCCTTCTTGTGATCCATTGCTGGGAGGAAGAGAATGGTCCTATATCGTCGAGAGA
CCATCAGCTGTTAACGGACTGTGTTATCCCGGGATTGTAGAAAATCTAGAAGAGCTAAGG
TCACTTTTTAGCTCTGCTAGGTCTTATCAAAGGATCCAAATTTTCCCAGAAACAATCTGG
AATGTGACTTACAGTGGGACAAGCAAAGCATGCTCAGATTCATTCTACAGAAACATGAGG
TGGTTGACTCAAAAGAACAACGCTTACCCCATTCAAGATGCTCAATACACAAATAATCAA
GAGAAGAACATTCTTTTCATGTGGGGCATAAATCACCCACCTACCGAAACTTCGCAGACA
AATCTTTACACAAGAACCGACACAACAACGAGTGTGGCAACAGAAGAAATAAATAGGATC
TTTAAACCATTGATAGGACCAAGGCCTCTTGTCAACGGTTTGATGGGTAGAATTAATTAT
TATTGGTCGGTATTGAAACCGGGTCAGACACTGCGAATAAAATCTGATGGGAACCTAATA
GCTCCATGGTATGGACACATTCTTTCAGGAGAGAGCCACGGAAGAATCCTGAAGACTGAT
TTAAAAAGGGGTAGCTGCACAGTGCAGTGTCAGACAGAGAAAGGTGGCTTGAATACAACA
TTGCCATTCCAAAATGTGAGTAAGTATGCATTTGGAAACTGCTCAAAGTACATTGGCATA
AAGAGTCTCAAACTTGCAGTTGGTCTGAGGAATGTGCCTTCTAGATCTAGTAGAGGACTA
TTCGGGGCAATAGCAGGATTTATAGAGGGAGGTTGGTCAGGACTAGTTGCTGGTTGGTAT
GGGTTCCAGCATTCAAATGACCAAGGGGTTGGTATGGCAGCAGATAGAGACTCAACCCAA
AAGGCAATTGATAAAATAACATCCAAAGTGAATAATATCGTCGATAAAATGAACAAACAG
TATGAAATTATTGATCATGAATTCAGTGAGGTAGAAACTAGACTCAACATGATCAATAAT
AAGGTTGATGATCAAATCCAGGATATATGGGCATATAATGCAGAATTGCTAGTCCTGCTT
GAGAACCAGAAAACACTCGATGAACATGACTCAAATGTAAACAATCTATATAATAAAGTG
AAGAGGGCGTTGGGTTCCAATGCAGTGGAGGATGGGAAAGGATGTTTCGAGCTATACCAC
AAATGTGATGACCAGTGCATGGAGACAATTCGGAACGGGACCTACAACAGAAGGAAGTAT
CAAGAGGAATCAAAATTAGAAAGACAGAAAATAGAGGGGGTCAAGCTGGAATCTGAAGGA
ACTTACAAAATCCTCACCATTTATTCGACTGTCGCCTCATCTCTTGTGATTGCAATGGGG
TTTGCTGCCTTCTTGTTCTGGGCCATGTCCAACGGATCTTGCAGATGCAACATTTGTATA
TAA
>8
ATGGAGACAGTATCACTAATAACTATACTACTGGTAGCAACAGTAAGCAATGCAGATAAA
ATCTGCATCGGCTATCAATCAACAAACTCCACAGAAACTGTGGACACACTAACAGAAAAC
AATGTCCCTGTGACACATGCCAAAGAACTGCTCCACACAGAGCATAATGGGATGCTGTGT
GCAACAAGCTTGGGACAACCTCTTATTTTGGACACCTGCACCATTGAAGGGCTAATCTAT
GGCAATCCTTCTTGTGATCTATCGCTGGAAGGAAGAGAATGGTCCTATATCGTCGAGAGA
CCATCAGCTGTTCACGGATTGTGTTACCCCGGGAATGTAGAAGATCTAGAAGAGCTAAGG
TCACTTTTTAGTTCTGCTAGGTCTTATCAAAGAATCCAGATCTTCCCAGACACGATCTGG
AATGTTTCTTACGATGGGACAAGCACAGCATGCTCAGGTTCATTCTACAAAAGCATGAGA
TGGTTGACTCGAAAAAACGGCGAGTACCCTACCCAAGACGCCCAATACACAAATAATCAA
GGGAAGAACATTCTTTTCATGTGGGGTATAAATCACCCACCCACCGATGATACGCAGAGA
GGGCTGTACACAAGAACCGACACAACAACAAGTGTGGCAACAGAAGAAATAAATAGGATT
TTCAAACCATTAATAGGACCAAGGCCTCTTGTCAACGGTTTGATGGGAAGAATCAATTAT
TACTGGTCTGTATTGAAACCGGGTCAAACACTGCGAATAAAATCTGATGGGAATCTAATA
GCTCCATGGTATGGACACATTCTTTCAGGAGAGAGCCACGGAAGAATTCTAAAGACTGAT
TTAAAAAGGGGTAGCTGCACAGTGCAGTGTCAGACAGAAAAAGGTGGCTTAAACACAACA
CTGCCATTCCAAAATGTTAGTAAGTATGCATTTGGAAACTGCTCAAAATATATTGGCATA
AAGAGTCTCAAACTTGCAGTTGGTCTGAGGAATGTGCCTTCTAGATCTAGTAGAGGACTA
TTCGGGGCCATAGCAGGGTTTATAGAGGGAGGTTGGTCAGGACTAGTTGCTGGTTGGTAT
GGGTTCCAGCATTCAAATGACCAAGGGGTTGGTATGGCAGCAGATAGAGACTCAACCCAA
AAGGCAATTGATAAAATAACATCCAAAGTGAATAATATAGTCGACAAAATGAACAAGCAG
TATGAAATCATTGATCATGAATTCAGTGAGGTAGAAACTAGACTTAACATGATTAATAAT
AAGATTGATGATCAAATCCAGGATATATGGGCATATAATGCAGAATTGCTAGTTCTGCTT
GAAAACCAGAAAACACTCGATGAGCATGACGCAAATGTAAACAATCTATATAATAAAGTA
AAGAGGGCGTTGGGTTCTAATGCGGTGGAAGATGGGAAAGGATGTTTCGAGCTATACCAC
AAATGTGATGACCAATGCATGGAGACAATTCGGAACGGGACCTACAACAGAAGGAAGTAT
CAAGAGGAATCAAAGTTAGAAAGACAGAGAATAGAGGGGGTCAAGCTGGAATCTGAAGGA
ACTTACAAAATCCTCACCATTTATTCGACTGTCGCCTCATCTCTTGTGATTGCAATGGGG
TTTGCTGCCTTCTTGTTCTGGGCCATGTCTAATGGGTCTTGCAGATGCAACATTTGTATA
TAA
>79rc
ATGGAGACAGTATCACTAATAACTATACTACTGGTAGCAACAGTAAGCAATGCAGATAAA
ATATGCATCGGCTATCAATCAACAAACTCCACAGAAACTGTGGACACACTAACAGAAAAC
AATGTCCCTGTGACACATGCCAAAGAACTGCTCCACACAGAGCATAATGGGATGCTGTGT
GCAACAAGCTTGGGACAACCTCTTATTTTGGACACCTGCACCATTGAAGGGCTAATCTAT
GGCAATCCTTCTTGTGATCTATCGCTGGAAGGAAGAGAATGGTCCTATATCGTCGAGAGA
CCATCAGCAGTTCACGGGTTGTGTTACCCAGGGAAGGTAGAAGATCTAGAAGAGCTAAGG
TCACTTTTTAGTTCTGCTAGATCTTATCAAAGAATCCAGATCTTCCCAGACACAATCTGG
AATGTTTCTTACGATGGGACAAGCACAGCATGCTCAGGTTCATTCTACAGAAGCATGAGA
TGGTTGACTCGAAAGAACGGCGATTACCCTATCCAAGACGCCCAGTACACAAATAATCAA
GGGAAGAACATTCTTTTCATGTGGGGTATAAATCACCCACCCACCGATGAAACGCAGAGA
GGGCTGTACACGAGAACCGACACAACAACAAGTGTGGCAACAGAAGAAATAAATAGGATC
TTCAAACCATTAATAGGACCAAGGCCTCTTGTCAACGGTTTGATGGGAAGAATTAATTAC
TATTGGTCTGTATTGAAACCGGGTCAAACACTGCGAATAAAATCTGATGGGAATCTAATA
GCTCCATGGTATGGACACATTCTTTCAGGAGAGAGCCACGGAAGAATTCTGAAGACTGAT
TTAAAAAAGGGTAGCTGCACAGTGCAATGTCAGACAGAGAAAGGTGGCTTAAACACAACA
CTGCCATTCCAAAATGTAAGTAAGTATGCATTTGGAAACTGCTCAAAATATATTGGCATA
AAGAGTCTCAAACTTGCAGTTGGTCTGAGGAATGTGCCTTCTAGATCTAGTAGAGGACTA
TTTGGGGCCATAGCAGGGTTTATAGAGGGAGGTTGGTCAGGACTAGTTGCTGGTTGGTAT
GGGTTCCAGCATTCAAATGACCAAGGGGTTGGTATGGCAGCAGATAGAGACTCAACCCAA
AAGGCAATTGATAAAATAACATCCAAAGTGAATAATATAGTCGACAAAATGAACAAGCAG
TATGAAATCATTGATCATGAATTCAGTGAGGTAGAAACTAGACTTAACATGATCAATAAT
AAGATTGATGATCAAATCCAGGATATATGGGCATATAATGCAGAATTGCTAGTTCTGCTT
GAAAACCAGAAAACACTCGATGAGCATGACGCAAATGTAAACAATCTATATAATAAAGTA
AAGAGGGCGTTGGGTTCTAATGCGGTGGAAGATGGGAAAGGATGTTTCGAGCTCTACCAC
AAATGTGATGACCAATGCATGGAGACAATTCGGAACGGGACCTACAACAGAAGGAAGTAT
CAAGAGGAGTCAAAATTAGAAAGACAGAAAATAGAGGGGGTCAAGCTGGAATCTGAAGGA
ACTTACAAAATCCTCACCATTTATTCGACTGTCGCCTCATCTCTTGTGATTGCAATGGGG
TTTGCTGCCTTCTTGTTCTGGGCCATGTCCAATGGGTCTTGCAGATGCAACATTTGTATA
TAA
>78
ATGGAGACAGTATCACTAATGACTATACTACTAGTGGCAACAGTAAGCAACGCCGATAAG
ATCTGCATCGGCTATCAATCAACAAACTCCACAGAAACTGTGGACACACTAACAGAAAAC
AATGTCCCTGTGACACATGCCAAAGAACTGCTCCACACAGAGCATAATGGGATGCTGTGT
GCAACAAGCTTGGGAAACCCTCTTATTCTAGACACTTGCACCATTGAAGGGCTAATTTAT
GGCAATCCTTCTTGTGATCCATTGCTGGGAGGAAGAGAATGGTCCTATATCGTCGAGAGA
CCATCAGCTGTTAACGGACTGTGTTATCCCGGGATTGTAGAAAATCTAGAAGAGCTAAGG
TCACTTTTTAGCTCTGCTAGGTCTTATCAAAGGATCCAAATTTTCCCAGAAACAATCTGG
AATGTGACTTACAGTGGGACAAGCAAAGCATGCTCAGATTCATTCTACAGAAACATGAGG
TGGTTGACTCAAAAGAACAACGCTTACCCCATTCAAGATGCTCAATACACAAATAATCAA
GAGAAGAACATTCTTTTCATGTGGGGCATAAATCACCCACCTACCGAAACTTCGCAGACA
AATCTTTACACAAGAACCGACACAACAACGAGTGTGGCAACAGAAGAAATAAATAGGATC
TTTAAACCATTGATAGGACCAAGGCCTCTTGTCAACGGTTTGATGGGTAGAATTAATTAT
TATTGGTCGGTATTGAAACCGGGTCAGACACTGCGAATAAAATCTGATGGGAACCTAATA
GCTCCATGGTATGGACACATTCTTTCAGGAGAGAGCCACGGAAGAATCCTGAAGACTGAT
TTAAAAAGGGGTAGCTGCACAGTGCAGTGTCAGACAGAGAAAGGTGGCTTGAATACAACA
TTGCCATTCCAAAATGTGAGTAAGTATGCATTTGGAAACTGCTCAAAGTACATTGGCATA
AAGAGTCTCAAACTTGCAGTTGGTCTGAGGAATGTGCCTTCTAGATCTAGTAGAGGACTA
TTCGGGGCAATAGCAGGATTTATAGAGGGAGGTTGGTCAGGACTAGTTGCTGGTTGGTAT
GGGTTCCAGCATTCAAATGACCAAGGGGTTGGTATGGCAGCAGATAGAGACTCAACCCAA
AAGGCAATTGATAAAATAACATCCAAAGTGAATAATATCGTCGATAAAATGAACAAACAG
TATGAAATTATTGATCATGAATTCAGTGAGGTAGAAACTAGACTCAACATGATCAATAAT
AAGGTTGATGATCAAATCCAGGATATATGGGCATATAATGCAGAATTGCTAGTCTTGCTT
GAGAACCAGAAAACACTCGATGAACATGACTCAAATGTAAACAATCTATATAATAAAGTG
AAGAGGGCGTTGGGTTCCAATGCAGTGGAGGATGGGAAAGGATGTTTCGAGCTATACCAC
AAATGTGATGACCAGTGCATGGAGACAATTCGGAACGGGACCTACAACAGAAGGAAGTAT
CAAGAGGAATCAAAATTAGAAAGACAGAAAATAGAGGGGGTCAAGCTGGAATCTGAAGGA
ACTTACAAAATCCTCACCATTTATTCGACTGTCGCCTCATCTCTTGTGATTGCAATGGGG
TTTGCTGCCTTCTTGTTCTGGGCCATGTCCAACGGGTCTTGCAGATGCAACATTTGTATA
TAA
>77rc
ATGGAGACAGTATCACTAATAACTATACTACTGGTAGCAACAGTAAGCAATGCAGATAAA
ATATGCATCGGCTATCAATCAACAAACTCCACAGAAACTGTGGACACACTAACAGAAAAC
AATGTCCCTGTGACACATGCCAAAGAACTGCTCCACACAGAGCATAATGGGATGCTGTGT
GCAACAAGCTTGGGACAACCTCTTATTTTGGACACCTGCACCATTGAAGGGCTAATCTAT
GGCAATCCTTCTTGTGATCTATCGCTGGAAGGAAGAGAATGGTCCTATATCGTCGAGAGA
CCATCAGCAGTTCACGGGTTGTGTTACCCAGGGAAGGTAGAAGATCTAGAAGAGCTAAGG
TCACTTTTTAGTTCTGCTAGATCTTATCAAAGAATCCAGATCTTCCCAGACACAATCTGG
AATGTTTCTTACGATGGGACAAGCACAGCATGCTCAGGTTCATTCTACAGAAGCATGAGA
TGGTTGACTCGAAAGAACGGCGATTACCCTATCCAAGACGCCCAGTACACAAATAATCAA
GGGAAGAACATTCTTTTCATGTGGGGTATAAATCACCCACCCACCGATGAAACGCAGAGA
GGGCTGTACACGAGAACCGACACAACAACAAGTGTGGCAACAGAAGAAATAAATAGGATC
TTCAAACCATTAATAGGACCAAGGCCTCTTGTCAACGGTTTGATGGGAAGAATTAATTAC
TATTGGTCTGTATTGAAACCGGGTCAAACACTGCGAATAAAATCTGATGGGAATCTAATA
GCTCCATGGTATGGACACATTCTTTCAGGAGAGAGCCACGGAAGAATTCTGAAGACTGAT
TTAAAAAAGGGTAGCTGCACAGTGCAATGTCAGACAGAGAAAGGTGGCTTAAACACAACA
CTGCCATTCCAAAATGTAAGTAAGTATGCATTTGGAAACTGCTCAAAATATATTGGCATA
AAGAGTCTCAAACTTGCAGTTGGTCTGAGGAATGTGCCTTCTAGATCTAGTAGAGGACTA
TTTGGGGCCATAGCAGGGTTTATAGAGGGAGGTTGGTCAGGACTAGTTGCTGGTTGGTAT
GGGTTCCAGCATTCAAATGACCAAGGGGTTGGTATGGCAGCAGATAGAGACTCAACCCAA
AAGGCAATTGATAAAATAACATCCAAAGTGAATAATATAGTCGACAAAATGAACAAGCAG
TATGAAATCATTGATCATGAATTCAGTGAGGTAGAAACTAGACTTAACATGATCAATAAT
AAGATTGATGATCAAATCCAGGATATATGGGCATATAATGCAGAATTGCTAGTTCTGCTT
GAAAACCAGAAAACACTCGATGAGCATGACGCAAATGTAAACAATCTATATAATAAAGTA
AAGAGGGCGTTGGGTTCTAATGCGGTGGAAGATGGGAAAGGATGTTTCGAGCTCTACCAC
AAATGTGATGACCAATGCATGGAGACAATTCGGAACGGGACCTACAACAGAAGGAAGTAT
CAAGAGGAGTCAAAATTAGAAAGACAGAAAATAGAGGGGGTCAAGCTGGAATCTGAAGGA
ACTTACAAAATCCTCACCATTTATTCGACTGTCGCCTCATCTCTTGTGATTGCAATGGGG
TTTGCTGCCTTCTTGTTCTGGGCCATGTCCAATGGGTCTTGCAGATGCAACATTTGTATA
TAA
>76
ATGGAGACAGTATCACTAATAACTATACTACTGGTAGCAACAGTAAGCAATGCAGATAAA
ATATGCATCGGCTATCAATCAACAAACTCCACAGAAACTGTGGACACACTAACAGAAAAC
AATGTCCCTGTGACACATGCCAAAGAACTGCTCCACACAGAGCATAATGGGATGCTGTGT
GCAACAAGCTTGGGACAACCTCTTATTTTGGACACCTGCACCATTGAAGGGCTAATCTAT
GGCAATCCTTCTTGTGATCTATCGCTGGAAGGAAGAGAATGGTCCTATATCGTCGAGAGA
CCATCAGCAGTTCACGGGTTGTGTTACCCAGGGAAGGTAGAAGATCTAGAAGAGCTAAGG
TCACTTTTTAGTTCTGCTAGATCTTATCAAAGAATCCAGATCTTCCCAGACACAATCTGG
AATGTTTCTTACGATGGGACAAGCACAGCATGCTCAGGTTCATTCTACAGAAGCATGAGA
TGGTTGACTCGAAAGAACGGCGATTACCCTATCCAAGACGCCCAGTACACAAATAATCAA
GGGAAGAACATTCTTTTCATGTGGGGTATAAATCACCCACCCACCGATGAAACGCAGAGA
GGGCTGTACACGAGAACCGACACAACAACAAGTGTGGCAACAGAAGAAATAAATAGGATC
TTCAAACCATTAATAGGACCAAGGCCTCTTGTCAACGGTTTGATGGGAAGAATTAATTAC
TATTGGTCTGTATTGAAACCGGGTCAAACACTGCGAATAAAATCTGATGGGAATCTAATA
GCTCCATGGTATGGACACATTCTTTCAGGAGAGAGCCACGGAAGAATTCTGAAGACTGAT
TTAAAAAAGGGTAGCTGCACAGTGCAATGTCAGACAGAGAAAGGTGGCTTAAACACAACA
CTGCCATTCCAAAATGTAAGTAAGTATGCATTTGGAAACTGCTCAAAATATATTGGCATA
AAGAGTCTCAAACTTGCAGTTGGTCTGAGGAATGTGCCTTCTAGATCTAGTAGAGGACTA
TTTGGGGCCATAGCAGGGTTTATAGAGGGAGGTTGGTCAGGACTAGTTGCTGGTTGGTAT
GGGTTCCAGCATTCAAATGACCAAGGGGTTGGTATGGCAGCAGATAGAGACTCAACCCAA
AAGGCAATTGATAAAATAACATCCAAAGTGAATAATATAGTCGACAAAATGAACAAGCAG
TATGAAATCATTGATCATGAATTCAGTGAGGTAGAAACTAGACTTAACATGATCAATAAT
AAGATTGATGATCAAATCCAGGATATATGGGCATATAATGCAGAATTGCTAGTTCTGCTT
GAAAACCAGAAAACACTCGATGAGCATGACGCAAATGTAAACAATCTATATAATAAAGTA
AAGAGGGCGTTGGGTTCTAATGCGGTGGAAGATGGGAAAGGATGTTTCGAGCTCTACCAC
AAATGTGATGACCAATGCATGGAGACAATTCGGAACGGGACCTACAACAGAAGGAAGTAT
CAAGAGGAGTCAAAATTAGAAAGACAGAAAATAGAGGGGGTCAAGCTGGAATCTGAAGGA
ACTTACAAAATCCTCACCATTTATTCGACTGTCGCCTCATCTCTTGTGATTGCAATGGGG
TTTGCTGCCTTCTTGTTCTGGGCCATGTCCAATGGGTCTTGCAGATGCAACATTTGTATA
TAA
>74
ATGGAGACAGTATCACTAATAACTATACTACTGGTAGCAACAGTAAGCAATGCAGATAAA
ATATGCATCGGCTATCAATCAACAAACTCCACAGAAACTGTGGACACACTAACAGAAAAC
AATGTCCCTGTGACACATGCCAAAGAACTGCTCCACACAGAGCATAATGGGATGCTGTGT
GCAACAAGCTTGGGACAACCTCTTATTTTGGACACCTGCACCATTGAAGGGCTAATCTAT
GGCAATCCTTCTTGTGATCTATCGCTGGAAGGAAGAGAATGGTCCTATATCGTCGAGAGA
CCATCAGCAGTTCACGGGTTGTGTTACCCAGGGAAGGTAGAAGATCTAGAAGAGCTAAGG
TCACTTTTTAGTTCTGCTAGATCTTATCAAAGAATCCAGATCTTCCCAGACACAATCTGG
AATGTTTCTTACGATGGGACAAGCACAGCATGCTCAGGTTCATTCTACAGAAGCATGAGA
TGGTTGACTCGAAAGAACGGCGATTACCCTATCCAAGACGCCCAGTACACAAATAATCAA
GGGAAGAACATTCTTTTCATGTGGGGTATAAATCACCCACCCACCGATGAAACGCAGAGA
GGGCTGTACACGAGAACCGACACAACAACAAGTGTGGCAACAGAAGAAATAAATAGGATC
TTCAAACCATTAATAGGACCAAGGCCTCTTGTCAACGGTTTGATGGGAAGAATTAATTAC
TATTGGTCTGTATTGAAACCGGGTCAAACACTGCGAATAAAATCTGATGGGAATCTAATA
GCTCCATGGTATGGACACATTCTTTCAGGAGAGAGCCACGGAAGAATTCTGAAGACTGAT
TTAAAAAAGGGTAGCTGCACAGTGCAATGTCAGACAGAGAAAGGTGGCTTAAACACAACA
CTGCCATTCCAAAATGTAAGTAAGTATGCATTTGGAAACTGCTCAAAATATATTGGCATA
AAGAGTCTCAAACTTGCAGTTGGTCTGAGGAATGTGCCTTCTAGATCTAGTAGAGGACTA
TTTGGGGCCATAGCAGGGTTTATAGAGGGAGGTTGGTCAGGACTAGTTGCTGGTTGGTAT
GGGTTCCAGCATTCAAATGACCAAGGGGTTGGTATGGCAGCAGATAGAGACTCAACCCAA
AAGGCAATTGATAAAATAACATCCAAAGTGAATAATATAGTCGACAAAATGAACAAGCAG
TATGAAATCATTGATCATGAATTCAGTGAGGTAGAAACTAGACTTAACATGATCAATAAT
AAGATTGATGATCAAATCCAGGATATATGGGCATATAATGCAGAATTGCTAGTTCTGCTT
GAAAACCAGAAAACACTCGATGAGCATGACGCAAATGTAAACAATCTATATAATAAAGTA
AAGAGGGCGTTGGGTTCTAATGCGGTGGAAGATGGGAAAGGATGTTTCGAGCTCTACCAC
AAATGTGATGACCAATGCATGGAGACAATTCGGAACGGGACCTACAACAGAAGGAAGTAT
CAAGAGGAGTCAAAATTAGAAAGACAGAAAATAGAGGGGGTCAAGCTGGAATCTGAAGGA
ACTTACAAAATCCTCACCATTTATTCGACTGTCGCCTCATCTCTTGTGATTGCAATGGGG
TTTGCTGCCTTCTTGTTCTGGGCCATGTCCAATGGGTCTTGCAGATGCAACATTTGTATA
TAA
>72rc
ATGGAGACAGTATCATTAATGACTATACTACTAGTGGCAACAGTAAGCAACGCCGATAAG
ATCTGCATCGGCTATCAATCAACAAACTCCACAGAAACTGTGGACACACTAACAGAAAAC
AATGTCCCTGTGACACATGCCAAAGAACTGCTCCACACAGAGCATAATGGGATGCTGTGT
GCAACAAGCTTGGGAAACCCTCTTATTCTAGACACTTGCACCATTGAAGGGCTAATTTAT
GGCAATCCTTCTTGTGATCCATTGCTGGGAGGAAGAGAATGGTCCTATATCGTCGAGAGA
CCATCAGCTGTTAACGGACTGTGTTATCCCGGGATTGTAGAAAATCTAGAAGAGCTAAGG
TCACTTTTTAGCTCTGCTAGGTCTTATCAAAGGATCCAAATTTTCCCAGAAACAATCTGG
AATGTGACTTACAGTGGGACAAGCAAAGCATGCTCAGATTCATTCTACAGAAACATGAGG
TGGTTGACTCAAAAGAACAACGCTTACCCCATTCAAGATGCTCAATACACAAATAATCAA
GAGAAGAACATTCTTTTCATGTGGGGCATAAATCACCCACCTACCGAAACTTCGCAGACA
AATCTTTACACAAGAACCGACACAACAACGAGTGTGGCAACAGAAGAAATAAATAGGATC
TTTAAACCATTGATAGGACCAAGGCCTCTTGTCAACGGTTTGATGGGTAGAATTAATTAT
TATTGGTCGGTATTGAAACCGGGTCAGACACTGCGAATAAAATCTGATGGGAACCTAATA
GCTCCATGGTATGGACACATTCTTTCAGGAGAGAGCCACGGAAGAATCCTGAAGACTGAT
TTAAAAAGGGGTAGCTGCACAGTGCAGTGTCAGACAGAGAAAGGTGGCTTGAATACAACA
TTGCCATTCCAAAATGTGAGTAAGTATGCATTTGGAAACTGCTCAAAGTACATTGGCATA
AAGAGTCTCAAACTTGCAGTTGGTCTGAGGAATGTGCCTTCTAGATCTAGTAGAGGACTA
TTCGGGGCAATAGCAGGATTTATAGAGGGAGGTTGGTCAGGACTAGTTGCTGGTTGGTAT
GGGTTCCAGCATTCAAATGACCAAGGGGTTGGTATGGCAGCAGATAGAGACTCAACCCAA
AAGGCAATTGATAAAATAACATCCAAAGTGAATAATATCGTCGATAAAATGAACAAACAG
TATGAAATTATTGATCATGAATTCAGTGAGGTAGAAACTAGACTCAACATGATCAATAAT
AAGGTTGATGATCAAATCCAGGATATATGGGCATATAATGCAGAATTGCTAGTCCTGCTT
GAGAACCAGAAAACACTCGATGAACATGACTCAAATGTAAACAATCTATATAATAAAGTG
AAGAGGGCGTTGGGTTCCAATGCAGTGGAGGATGGGAAAGGATGTTTCGAGCTATACCAC
AAATGTGATGACCAGTGCATGGAGACAATTCGGAACGGGACCTACAACAGAAGGAAGTAT
CAAGAGGAATCAAAATTAGAAAGACAGAAAATAGAGGGGGTCAAGCTGGAATCTGAAGGA
ACTTACAAAATCCTCACCATTTATTCGACTGTCGCCTCATCTCTTGTGATTGCAATGGGG
TTTGCTGCCTTCTTGTTCTGGGCCATGTCCAACGGATCTTGCAGATGCAACATTTGTATA
TAA
>71rc
ATGGAGACAGTATCACTAATAACTATACTAATAGTAGCAACAGTAAGCAATGCAGATAAA
ATCTGCATCGGCTACCAATCAACAAACTCCACAGAAACTGTGGACACACTAACAGAAAAC
AATGTCCCTGTGACACATGCCAAAGAACTGCTCCACACAGAGCATAATGGAATGCTGTGT
GCAACAAGCTTGGGACAACCTCTTATTTTAGACACCTGCACCATTGAAGGGCTAATCTAT
GGCAATCCTTCTTGTGATCTATCGCTGGAAGGAAGAGAATGGTCATATATCGTCGAAAGA
CCATCAGCTATTAACGGATTGTGTTACCCCGGGAATGTAGAAAATCTAGAAGAGCTGAGG
TCACTTTTTAGTTCTGCTAGGTCTTATCAAAGAATCCAGATTTTCCCAGACACAATCTGG
AATGTGTCTTACGATGGAACAAGCACAGCATGCTCAAATTCATTCTACAGAAGCATGAGA
TGGTTGACTCGAAAGGACGGCAATTACCCTACTCAAGACGCTCAATACACAAATAATCAA
GGGAAGAACATTCTTTTCATGTGGGGAATAAATCACCCACCCACCGATGATACGCAGAGA
AATCTGTACACGAGGACCGACACAACAACGAGTGTAGCAACAGAAGAAATAAATAGGATC
TTCAAACCATTGATAGGACCAAGGCCTCTTGTCAACGGTTTGATGGGAAGAATTGATTAT
TATTGGTCTGTATTGAAACCGGGTCAAACACTGCGAATAAAATCTGATGGGAATCTAATA
GCTCCATGGTATGGACACATTCTCTCAGGAGAGAGCCATGGAAGAATTCTGAAGACTGAT
TTAAAAAGAGGTAGCTGCACAGTGCAATGTCAGACAGAGAAAGGTGGCTTAAACACAACA
CTGCCATTCCAAAATGTAAGTAAGTATGCATTTGGAAACTGCTCAAAATACATTGGCATA
AAGAGTCTCAAGCTTGCAGTTGGTCTGAGGAATGTACCTTCTAGATCTAGTAGAGGACTA
TTCGGGGCCATAGCAGGATTTATAGAGGGAGGTTGGTCAGGACTAGTTGCTGGTTGGTAT
GGGTTCCAGCATTCAAATGACCAAGGGGTAGGTATGGCAGCAGATAGAGACTCAACCCAA
AAGGCAATCGATAAAATAACATCCAAAGTGAATAATATAGTCGACAAAATGAACAAGCAG
TATGAAATCATTGATCATGAATTCAGTGAGGTAGAAACTAGACTTAACATGATCAATAAT
AAGATTGATGATCAAATCCAGGACATATGGGCATATAATGCAGAATTGCTAGTTCTGCTT
GAAAACCAGAAAACACTCGACGAGCATGACGCAAATGTGAACAATCTATATAATAAAGTA
AAGAGGGCGTTGGGTTCCAATGCGGTGGAGGATGGGAAAGGATGTTTCGAGCTATACCAC
AAGTGTAATGACCAATGCATGGAGACAATTCGGAACGGGACCTACAACAGAAGGAAGTAT
CAAGAGGAGTCTAAATTAGAAAGACAGAAAATAGAGGGGGTCAAGCTGGAATCTGAAGGA
ACTTACAAAATCCTCACCATTTATTCGACTGTTGCCTCATCTCTTGTGATTGCAATGGGG
TTTGCTGCCTTTTTGTTCTGGGCCATGTCCAATGGGTCTTGCAGATGCAACATTTGTATA
TAA
>70rc
ATGGAGACAGTATCATTAATGACTATACTACTAGTGGCAACAGTAAGCAACGCCGATAAG
ATCTGCATCGGCTATCAATCAACAAACTCCACAGAAACTGTGGACACACTAACAGAAAAC
AATGTCCCTGTGACACATGCCAAAGAACTGCTCCACACAGAGCATAATGGGATGCTGTGT
GCAACAAGCTTGGGAAACCCTCTTATTCTAGACACTTGCACCATTGAAGGGCTAATTTAT
GGCAATCCTTCTTGTGATCCATTGCTGGGAGGAAGAGAATGGTCCTATATCGTCGAGAGA
CCATCAGCTGTTAACGGACTGTGTTATCCCGGGATTGTAGAAAATCTAGAAGAGCTAAGG
TCACTTTTTAGCTCTGCTAGGTCTTATCAAAGGATCCAAATTTTCCCAGAAACAATCTGG
AATGTGACTTACAGTGGGACAAGCAAAGCATGCTCAGATTCATTCTACAGAAACATGAGG
TGGTTGACTCAAAAGAACAACGCTTACCCCATTCAAGATGCTCAATACACAAATAATCAA
GAGAAGAACATTCTTTTCATGTGGGGCATAAATCACCCACCTACCGAAACTTCGCAGACA
AATCTTTACACAAGAACCGACACAACAACGAGTGTGGCAACAGAAGAAATAAATAGGATC
TTTAAACCATTGATAGGACCAAGGCCTCTTGTCAACGGTTTGATGGGTAGAATTAATTAT
TATTGGTCGGTATTGAAACCGGGTCAGACACTGCGAATAAAATCTGATGGGAACCTAATA
GCTCCATGGTATGGACACATTCTTTCAGGAGAGAGCCACGGAAGAATCCTGAAGACTGAT
TTAAAAAGGGGTAGCTGCACAGTGCAGTGTCAGACAGAGAAAGGTGGCTTGAATACAACA
TTGCCATTCCAAAATGTGAGTAAGTATGCATTTGGAAACTGCTCAAAGTACATTGGCATA
AAGAGTCTCAAACTTGCAGTTGGTCTGAGGAATGTGCCTTCTAGATCTAGTAGAGGACTA
TTCGGGGCAATAGCAGGATTTATAGAGGGAGGTTGGTCAGGACTAGTTGCTGGTTGGTAT
GGGTTCCAGCATTCAAATGACCAAGGGGTTGGTATGGCAGCAGATAGAGACTCAACCCAA
AAGGCAATTGATAAAATAACATCCAAAGTGAATAATATCGTCGATAAAATGAACAAACAG
TATGAAATTATTGATCATGAATTCAGTGAGGTAGAAACTAGACTCAACATGATCAATAAT
AAGGTTGATGATCAAATCCAGGATATATGGGCATATAATGCAGAATTGCTAGTCCTGCTT
GAGAACCAGAAAACACTCGATGAACATGACTCAAATGTAAACAATCTATATAATAAAGTG
AAGAGGGCGTTGGGTTCCAATGCAGTGGAGGATGGGAAAGGATGTTTCGAGCTATACCAC
AAATGTGATGACCAGTGCATGGAGACAATTCGGAACGGGACCTACAACAGAAGGAAGTAT
CAAGAGGAATCAAAATTAGAAAGACAGAAAATAGAGGGGGTCAAGCTGGAATCTGAAGGA
ACTTACAAAATCCTCACCATTTATTCGACTGTCGCCTCATCTCTTGTGATTGCAATGGGG
TTTGCTGCCTTCTTGTTCTGGGCCATGTCCAACGGGTCTTGCAGATGCAACATTTGTATA
TAA
>7
ATGGAGACAGTATCATTAATGACTATACTACTAGTGGCAACAGTAAGCAATGCAGATAAG
ATCTGCATCGGCTATCAATCAACAAACTCCACAGAAACTGTGGACACACTAACAGAAAAC
AATGTCCCTGTGACACATGCCAAAGAACTGCTCCACACAGAGCATAATGGGATGCTGTGT
GCAACAAGCTTGGGAAACCCTCTTATTCTAGACACTTGCACCATTGAAGGGCTAATTTAT
GGCAATCCTTCTTGTGATCCATTGCTGGGAGGAAGAGAATGGTCCTATATCGTCGAGAGA
CCATCAGCTGTTAACGGACTGTGTTATCCCGGGATTGTAGAAAATCTAGAAGAGCTAAGG
TCACTTTTTAGCTCTGCTAGGTCTTATCAAAGGATCCAAATTTTCCCAGAAACAATCTGG
AATGTGACTTACAGTGGGACAAGCAAAGCATGCTCAGATTCATTCTACAGAAACATGAGG
TGGTTGACTCAAAAGAACAACGCTTACCCCATTCAAGATGCTCAATACACAAATAATCAA
GAGAAGAACATTCTTTTCATGTGGGGCATAAATCACCCACCTACTGAAACTTCGCAGACA
AATCTTTACACAAGAACCGACACAACAACGAGTGTGGCAACAGAAGAAATAAATAGGATC
TTTAAACCATTGATAGGACCAAGGCCTCTTGTCAACGGTTTGATGGGTAGAATTAATTAT
TATTGGTCGGTATTGAAACCGGGTCAGACACTGCGAATAAAATCTGATGGGAACCTAATA
GCTCCATGGTATGGACACATTCTTTCAGGAGAGAGCCACGGAAGAATCCTGAAGACTGAT
TTAAAAAGGGGTAGCTGCACAGTGCAGTGTCAGACAGAGAAAGGTGGCTTGAATACAACA
TTGCCATTCCAAAATGTGAGTAAGTATGCATTTGGAAACTGCTCAAAGTACATTGGCATA
AAGAGTCTCAAACTTGCAGTTGGTCTGAGGAATGTGCCTTCTAGATCTAGTAGAGGACTA
TTCGGGGCAATAGCAGGATTTATAGAGGGAGGTTGGTCAGGACTAGTTGCTGGTTGGTAT
GGGTTCCAGCATTCAAATGACCAAGGGGTTGGTATGGCAGCAGATAGAGACTCAACCCAA
AAGGCAATTGATAAAATAACATCCAAAGTGAATAATATCGTCGATAAAATGAACAAACAG
TATGAAATTATTGATCATGAATTCAGTGAGGTAGAAACTAGACTCAACATGATCAATAAT
AAGGTTGATGATCAAATCCAGGATATATGGGCATATAATGCAGAATTGCTAGTTTTGCTT
GAGAACCAGAAAACACTCGATGAACATGACTCAAATGTAAACAATCTATATAATAAAGTG
AAGAGGGCGTTGGGTTCCAATGCAGTGGAGGATGGGAAAGGATGTTTCGAGCTATACCAC
AAATGTGATGACCAGTGCATGGAGACAATTCGGAACGGGACCTACAACAGAAGGAAGTAT
CAAGAGGAATCAAAATTAGAAAGACAGAAAATAGAGGGGGTCAAGCTGGAATCTGAAGGA
ACTTACAAAATCCTCACCATTTATTCGACTGTCGCCTCATCTCTTGTGATTGCAATGGGG
TTTGCTGCCTTCTTGTTCTGGGCCATGTCCAACGGGTCTTGCAGATGCAACATTTGTATA
TAA
>69rc
ATGGAGACAGTATCATTAATGACTATACTACTAGTGGCAACAGTAAGCAATGCAGATAAG
ATCTGCATCGGCTATCAATCAACAAACTCCACAGAAACTGTGGACACACTAACAGAAAAC
AATGTCCCTGTGACACATGCCAAAGAACTGCTCCACACAGAGCATAATGGGATGCTGTGT
GCAACAAGCTTGGGAAACCCTCTTATTCTAGACACTTGCACCATTGAAGGGCTAATTTAT
GGCAATCCTTCTTGTGATCCATTGCTGGGAGGAAGAGAATGGTCCTATATCGTCGAGAGA
CCATCAGCTGTTAACGGACTGTGTTATCCCGGGATTGTAGAAAATCTAGAAGAGCTAAGG
TCACTTTTTAGCTCTGCTAGGTCTTATCAAAGGATCCAAATTTTCCCAGAAACAATCTGG
AATGTGACTTACAGTGGGACAAGCAAAGCATGCTCAGATTCATTCTACAGAAACATGAGG
TGGTTGACTCAAAAGAACAACGCTTACCCCATTCAAGATGCTCAATACACAAATAATCAA
GAGAAGAACATTCTTTTCATGTGGGGCATAAATCACCCACCTACCGAAACTTCGCAGACA
AATCTTTACACAAGAACCGACACAACAACGAGTGTGGCAACAGAAGAAATAAATAGGATC
TTTAAACCATTGATAGGACCAAGGCCTCTTGTCAACGGTTTGATGGGTAGAATTAATTAT
TATTGGTCGGTATTGAAACCGGGTCAGACACTGCGAATAAAATCTGATGGGAACCTAATA
GCTCCATGGTATGGACACATTCTTTCAGGAGAGAGCCACGGAAGAATCCTGAAGACTGAT
TTAAAAAGGGGTAGCTGCACAGTGCAGTGTCAGACAGAGAAAGGTGGCTTGAATACAACA
TTGCCATTCCAAAATGTGAGTAAGTATGCATTTGGAAACTGCTCAAAGTACATTGGCATA
AAGAGTCTCAAACTTGCAGTTGGTCTGAGGAATGTGCCTTCTAGATCTAGTAGAGGACTA
TTCGGGGCAATAGCAGGATTTATAGAGGGAGGTTGGTCAGGACTAGTTGCTGGTTGGTAT
GGGTTCCAGCATTCAAATGACCAAGGGGTTGGTATGGCAGCAGATAGAGACTCAACCCAA
AAGGCAATTGATAAAATAACATCCAAAGTGAATAATATCGTCGATAAAATGAACAAACAG
TATGAAATTATTGATCATGAATTCAGTGAGGTAGAAACTAGACTCAACATGATCAATAAT
AAGGTTGATGATCAAATCCAGGATATATGGGCATATAATGCAGAATTGCTAGTTCTGCTT
GAGAACCAGAAAACACTCGATGAACATGACTCAAATGTAAACAATCTATATAATAAAGTG
AAGAGGGCGTTGGGTTCCAATGCAGTGGAGGATGGGAAAGGATGTTTCGAGCTATACCAC
AAATGTGATGACCAGTGCATGGAGACAATTCGGAACGGGACCTACAACAGAAGGAAGTAT
CAAGAGGAATCAAAATTAGAAAGACAGAAAATAGAGGGGGTCAAGCTGGAATCTGAAGGA
ACTTACAAAATCCTCACCATTTATTCGACTGTCGCCTCATCTCTTGTGATTGCAATGGGG
TTTGCTGCCTTCTTGTTCTGGGCCATGTCCAACGGGTCTTGCAGATGCAACATTTGTATA
TAA
>66
ATGGAGACAGTATCACTAATAACTATACTACTGGTAGCAACAGTAAGCAATGCAGATAAA
ATCTGCATCGGCTATCAATCAACGAACTCCACAGAAACTGTGGACACACTAACAGAAAAC
AATGTCCCTGTGACACATGCCAAAGAACTGCTCCACACAGAGCATAATGGGATGCTGTGT
GCAACAAGCTTGGGACAACCTCTTATTTTGGACACCTGCACCATTGAAGGGCTAATCTAT
GGCAATCCTTCTTGTGATCTATCGCTGGAAGGAAGAGAATGGTCCTATATCGTCGAGAGA
CCATCAGCTGTTCACGGATTGTGTTACCCCGGGAATGTAGAAGATCTAGAAGAGCTAAGG
TCACTTTTTAGTTCTGCTAGGTCTTATCAAAGAATCCAGATCTTCCCAGACACAATCTGG
AATGTTTCTTACGATGGGACAAGCACAGCATGCTCAGGGTCATTCTACAGAAGCATGAGA
TGGTTGACTCGAAAGAACGGCGAGTACCCTATCCAAGACGCCCAATACACAAATAATCAA
GGGAAGAACATTCTTTTCATGTGGGGTATAAATCACCCACCCACCGATGATACGCAGAGA
GGGCTGTACACGAGAACCGACACAACAACGAGTGTGGCAACAGAAGAGATAAATAGGATC
TTCAAACCATTAATAGGACCAAGGCCTCTTGTCAACGGTTTGATGGGAAGAATCAATTAT
TATTGGTCTGTATTGAAACCGGGTCAAACACTGCGAATAAAATCTGATGGGAATCTAATA
GCTCCATGGTATGGACACATTCTTTCAGGAGAGAGCCACGGAAGAATTCTGAAGACTGAT
TTGAAAAGGGGTAGCTGCACAGTGCAATGTCAGACAGAAAAAGGTGGCTTAAACACAACA
CTGCCATTCCAAAATGTAAGTAAGTATGCATTTGGAAACTGCTCAAAATATATTGGCATA
AAGAGTCTCAAACTTGCAGTTGGTCTGAGGAATGTGCCTTCTAGATCTAGTAGAGGACTA
TTCGGGGCCATAGCAGGGTTTATAGAGGGAGGTTGGCCAGGACTAGTTGCTGGTTGGTAT
GGGTTCCAGCATTCAAATGACCAAGGGGTTGGTATGGCAGCAGATAGAGACTCAACCCAA
AAGGCAATTGATAAAATAACATCCAAAGTGAATAATATAGTCGACAAAATGAACAAGCAG
TATGAAATCATTGATCATGAATTCAGTGAGGTAGAAACTAGACTTAACATGATTAATAAT
AAGATTGATGATCAAATCCAGGATATATGGGCATATAATGCAGAATTGCTAGTTCTGCTT
GAAAACCAGAAAACGCTCGATGAGCATGACGCAAATGTAAACAATCTGTATAGTAAAGTA
AAGAGGGCGTTGGGTTCTAATGCGGTGGAAGATGGGAAAGGATGTTTCGAGCTATACCAC
AAATGTGATGACCAATGCATGGAGACAATTCGAAACGGGACCTACAACAGAAGGAAGTAT
CAAGAGGAATCAAAATTAGAAAGACAGAGAATAGAGGGGGTCAAGCTGGAATCTGAAGGA
ACTTACAAAATCCTCACCATTTATTCGACTGTCGCCTCATCTCTTGTGATTGCAATGGGG
TTTGCTGCCTTCTTGTTCTGGGCCATGTCTAATGGGTCTTGCAGATGCAACATTTGTATA
TAA
>65
ATGGAGACAGTATCATTAATGACTATACTACTAGTGGCAACAGTAAGCAACGCCGATAAG
ATCTGCATCGGCTATCAATCAACAAACTCCACAGAAACTGTGGACACACTAACAGAAAAC
AATGTCCCTGTGACACATGCCAAAGAACTGCTCCACACAGAGCATAATGGGATGCTGTGT
GCAACAAGCTTGGGAAACCCTCTTATTCTAGACACTTGCACCATTGAAGGGCTAATTTAT
GGCAATCCTTCTTGTGATCCATTGCTGGGAGGAAGAGAATGGTCCTATATCGTCGAGAGA
CCATCAGCTGTTAACGGACTGTGTTATCCCGGGATTGTAGAAAATCTAGAAGAGCTAAGG
TCACTTTTTAGCTCTGCTAGGTCTTATCAAAGGATCCAAATTTTCCCAGAAACAATCTGG
AATGTGACTTACAGTGGGACAAGCAAAGCATGCTCAGATTCATTCTACAGAAACATGAGG
TGGTTGACTCAAAAGAACAACGCTTACCCCATTCAAGATGCTCAATACACAAATAATCAA
GAGAAGAACATTCTTTTCATGTGGGGCATAAATCACCCACCTACCGAAACTTCGCAGACA
AATCTTTACACAAGAACCGACACAACAACGAGTGTGGCAACAGAAGAAATAAATAGGATC
TTTAGACCATTGATAGGACCAAGGCCTCTTGTCAACGGTTTGATGGGTAGAATTAATTAT
TATTGGTCGGTATTGAAACCGGGTCAGACACTGCGAATAAAATCTGATGGGAACCTAATA
GCTCCATGGTATGGACACATTCTTTCAGGAGAGAGCCACGGAAGAATCCTGAAGACTGAT
TTAAAAAGGGGTAGCTGCACAGTGCAGTGTCAGACAGAGAAAGGTGGCTTGAATACAACA
TTGCCATTCCAAAATGTGAGTAAGTATGCATTTGGAAACTGCTCAAAGTACATTGGCATA
AAGAGTCTCAAACTTGCAGTTGGTCTGAGGAATGTGCCTTCTAGATCTAGTAGAGGACTA
TTCGGGGCAATAGCAGGATTTATAGAGGGAGGTTGGTCAGGACTAGTTGCTGGTTGGTAT
GGGTTCCAGCATTCAAATGACCAAGGGGTTGGTATGGCAGCAGATAGAGACTCAACCCAA
AAGGCAATTGATAAAATAACATCCAAAGTGAATAATATCGTCGATAAAATGAACAAACAG
TATGAAATTATTGATCATGAATTCAGTGAGGTAGAAACTAGACTCAACATGATCAATAAT
AAGGTTGATGATCAAATCCAGGATATATGGGCATATAATGCAGAATTGCTAGTCCTGCTT
GAGAACCAGAAAACACTCGATGAACATGACTCAAATGTAAACAATCTATATAATAAAGTG
AAGAGGGCGTTGGGTTCCAATGCAGTGGAGGATGGGAAAGGATGTTTCGAGCTATACCAC
AAATGTGATGACCAGTGCATGGAGACAATTCGGAACGGGACCTACAACAGAAGGAAGTAT
CAAGAGGAATCAAAATTAGAAAGACAGAAAATAGAGGGGGTCAAGCTGGAATCTGAAGGA
ACTTACAAAATCCTCACCATTTATTCGACTGTCGCCTCATCTCTTGTGATTGCAATGGGG
TTTGCTGCCTTCTTGTTCTGGGCCATGTCCAACGGATCTTGCAGATGCAACATTTGTATA
TAA
>64rc
ATGGAGACAGTATCATTAATGACTATACTACTAGTGGCAACAGTAAGCAACGCCGATAAG
ATCTGCATCGGCTATCAATCAACAAACTCCACAGAAACTGTGGACACACTAACAGAAAAC
AATGTCCCTGTGACACATGCCAAAGAACTGCTCCACACAGAGCATAATGGGATGCTGTGT
GCAACAAGCTTGGGAAACCCTCTTATTCTAGACACTTGCACCATTGAAGGGCTAATTTAT
GGCAATCCTTCTTGTGATCCATTGCTGGGAGGAAGAGAATGGTCCTATATCGTCGAGAGA
CCATCAGCTGTTAACGGACTGTGTTATCCCGGGATTGTAGAAAATCTAGAAGAGCTAAGG
TCACTTTTTAGCTCTGCTAGGTCTTATCAAAGGATCCAAATTTTCCCAGAAACAATCTGG
AATGTGACTTACAGTGGGACAAGCAAAGCATGCTCAGATTCATTCTACAGAAACATGAGG
TGGTTGACTCAAAAGAACAACGCTTACCCCATTCAAGATGCTCAATACACAAATAATCAA
GAGAAGAACATTCTTTTCATGTGGGGCATAAATCACCCACCTACCGAAACTTCGCAGACA
AATCTTTACACAAGAACCGACACAACAACGAGTGTGGCAACAGAAGAAATAAATAGGATC
TTTAAACCATTGATAGGACCAAGGCCTCTTGTCAACGGTTTGATGGGTAGAATTAATTAT
TATTGGTCGGTATTGAAACCGGGTCAGACACTGCGAATAAAATCTGATGGGAACCTAATA
GCTCCATGGTATGGACACATTCTTTCAGGAGAGAGCCACGGAAGAATCCTGAAGACTGAT
TTAAAAAGGGGTAGCTGCACAGTGCAGTGTCAGACAGAGAAAGGTGGCTTGAATACAACA
TTGCCATTCCAAAATGTGAGTAAGTATGCATTTGGAAACTGCTCAAAGTACATTGGCATA
AAGAGTCTCAAACTTGCAGTTGGTCTGAGGAATGTGCCTTCTAGATCTAGTAGAGGACTA
TTCGGGGCAATAGCAGGATTTATAGAGGGAGGTTGGTCAGGACTAGTTGCTGGTTGGTAT
GGGTTCCAGCATTCAAATGACCAAGGGGTTGGTATGGCAGCAGATAGAGACTCAACCCAA
AAGGCAATTGATAAAATAACATCCAAAGTGAATAATATCGTCGATAAAATGAACAAACAG
TATGAAATTATTGATCATGAATTCAGTGAGGTAGAAACTAGACTCAACATGATCAATAAT
AAGGTTGATGATCAAATCCAGGATATATGGGCATATAATGCAGAATTGCTAGTCCTGCTT
GAGAACCAGAAAACACTCGATGAACATGACTCAAATGTAAACAATCTATATAATAAAGTG
AAGAGGGCGTTGGGTTCCAATGCAGTGGAGGATGGGAAAGGATGTTTCGAGCTATACCAC
AAATGTGATGACCAGTGCATGGAGACAATTCGGAACGGGACCTACAACAGAAGGAAGTAT
CAAGAGGAATCAAAATTAGAAAGACAGAAAATAGAGGGGGTCAAGCTGGAATCTGAAGGA
ACTTACAAAATCCTCACCATTTATTCGACTGTCGCCTCATCTCTTGTGATTGCAATGGGG
TTTGCTGCCTTCTTGTTCTGGGCCATGTCCAACGGGTCTTGCAGATGCAACATTTGTATA
TAA
>63
ATGGAGACAGTATCACTAATAACTATACTACTGGTAGCAACAGTAAGCAATGCAGATAAA
ATATGCATCGGCTATCAATCAACAAACTCCACAGAAACTGTGGACACACTAACAGAAAAC
AATGTCCCTGTGACACATGCCAAAGAACTGCTCCACACAGAGCATAATGGGATGCTGTGT
GCAACAAGCTTGGGACAACCTCTTATTTTGGACACCTGCACCATTGAAGGGCTAATCTAT
GGCAATCCTTCTTGTGATCTATCGCTGGAAGGAAGAGAATGGTCCTATATCGTCGAGAGA
CCATCAGCAGTTCACGGGTTGTGTTACCCAGGGAAGGTAGAAGATCTAGAAGAGCTAAGG
TCACTTTTTAGTTCTGCTAGATCTTATCAAAGAATCCAGATCTTCCCAGACACAATCTGG
AATGTTTCTTACGATGGGACAAGCACAGCATGCTCAGGTTCATTCTACAGAAGCATGAGA
TGGTTGACTCGAAAGAACGGCGATTACCCTATCCAAGACGCCCAGTACACAAATAATCAA
GGGAAGAACATTCTTTTCATGTGGGGTATAAATCACCCACCCACCGATGAAACGCAGAGA
GGGCTGTACACGAGAACCGACACAACAACAAGTGTGGCAACAGAAGAAATAAATAGGATC
TTCAAACCATTAATAGGACCAAGGCCTCTTGTCAACGGTTTGATGGGAAGAATTAATTAC
TATTGGTCTGTATTGAAACCGGGTCAAACACTGCGAATAAAATCTGATGGGAATCTAATA
GCTCCATGGTATGGACACATTCTTTCAGGAGAGAGCCACGGAAGAATTCTGAAGACTGAT
TTAAAAAAGGGTAGCTGCACAGTGCAATGTCAGACAGAGAAAGGTGGCTTAAACACAACA
CTGCCATTCCAAAATGTAAGTAAGTATGCATTTGGAAACTGCTCAAAATATATTGGCATA
AAGAGTCTCAAACTTGCAGTTGGTCTGAGGAATGTGCCTTCTAGATCTAGTAGAGGACTA
TTTGGGGCCATAGCAGGGTTTATAGAGGGAGGTTGGTCAGGACTAGTTGCTGGTTGGTAT
GGGTTCCAGCATTCAAATGACCAAGGGGTTGGTATGGCAGCAGATAGAGACTCAACCCAA
AAGGCAATTGATAAAATAACATCCAAAGTGAATAATATAGTCGACAAAATGAACAAGCAG
TATGAAATCATTGATCATGAATTCAGTGAGGTAGAAACTAGACTTAACATGATCAATAAT
AAGATTGATGATCAAATCCAGGATATATGGGCATATAATGCAGAATTGCTAGTTCTGCTT
GAAAACCAGAAAACACTCGATGAGCATGACGCAAATGTAAACAATCTATATAATAAAGTA
AAGAGGGCGTTGGGTTCTAATGCGGTGGAAGATGGGAAAGGATGTTTCGAGCTCTACCAC
AAATGTGATGACCAATGCATGGAGACAATTCGGAACGGGACCTACAACAGAAGGAAGTAT
CAAGAGGAGTCAAAATTAGAAAGACAGAAAATAGAGGGGGTCAAGCTGGAATCTGAAGGA
ACTTACAAAATCCTCACCATTTATTCGACTGTCGCCTCATCTCTTGTGATTGCAATGGGG
TTTGCTGCCTTCTTGTTCTGGGCCATGTCCAATGGGTCTTGCAGATGCAACATTTGTATA
TAA
>61
ATGGAGACAGTATCATTAATGACTATACTACTAGTGGCAACAGTAAGCAACGCCGATAAG
ATCTGCATCGGCTATCAATCAACAAACTCCACAGAAACTGTGGACACACTAACAGAAAAC
AATGTCCCTGTGACACATGCCAAAGAACTGCTCCACACAGAGCATAATGGGATGCTGTGT
GCAACAAGCTTGGGAAACCCTCTTATTCTAGACACTTGCACCATTGAAGGGCTAATTTAT
GGCAATCCTTCTTGTGATCCATTGCTGGGAGGAAGAGAATGGTCCTATATCGTCGAGAGA
CCATCAGCTGTTAACGGACTGTGTTATCCCGGGATTGTAGAAAATCTAGAAGAGCTAAGG
TCACTTTTTAGCTCTGCTAGGTCTTATCAAAGGATCCAAATTTTCCCAGAAACAATCTGG
AATGTGACTTACAGTGGGACAAGCAAAGCATGCTCAGATTCATTCTACAGAAACATGAGG
TGGTTGACTCAAAAGAACAACGCTTACCCCATTCAAGATGCTCAATACACAAATAATCAA
GAGAAGAACATTCTTTTCATGTGGGGCATAAATCACCCACCTACCGAAACTTCGCAGACA
AATCTTTACACAAGAACCGACACAACAACGAGTGTGGCAACAGAAGAAATAAATAGGATC
TTTAAACCATTGATAGGACCAAGGCCTCTTGTCAACGGTTTGATGGGTAGAATTAATTAT
TATTGGTCGGTATTGAAACCGGGTCAGACACTGCGAATAAAATCTGATGGGAACCTAATA
GCTCCATGGTATGGACACATTCTTTCAGGAGAGAGCCACGGAAGAATCCTGAAGACTGAT
TTAAAAAGGGGTAGCTGCACAGTGCAGTGTCAGACAGAGAAAGGTGGCTTGAATACAACA
TTGCCATTCCAAAATGTGAGTAAGTATGCATTTGGAAACTGCTCAAAGTACATTGGCATA
AAGAGTCTCAAACTTGCAGTTGGTCTGAGGAATGTGCCTTCTAGATCTAGTAGAGGACTA
TTCGGGGCAATAGCAGGATTTATAGAGGGAGGTTGGTCAGGACTAGTTGCTGGTTGGTAT
GGGTTCCAGCATTCAAATGACCAAGGGGTTGGTATGGCAGCAGATAGAGACTCAACCCAA
AAGGCAATTGATAAAATAACATCCAAAGTGAATAATATCGTCGATAAAATGAACAAACAG
TATGAAATTATTGATCATGAATTCAGTGAGGTAGAAACTAGACTCAACATGATCAATAAT
AAGGTTGATGATCAAATCCAGGATATATGGGCATATAATGCAGAATTGCTAGTCCTGCTT
GAGAACCAGAAAACACTCGATGAACATGACTCAAATGTAAACAATCTATATAATAAAGTG
AAGAGGGCGTTGGGTTCCAATGCAGTGGAGGATGGGAAAGGATGTTTCGAGCTATACCAC
AAATGTGATGACCAGTGCATGGAGACAATTCGGAACGGGACCTACAACAGAAGGAAGTAT
CAAGATGAATCAAAATTAGAAAGACAGAAAATAGAGGGGGTCAAGCTGGAATCTGAAGGA
ACTTACAAAATCCTCACCATTTATTCGACTGTCGCCTCATCTCTTGTGATTGCAATGGGG
TTTGCTGCCTTCTTGTTCTGGGCCATGTCCAACGGGTCTTGCAGATGCAACATTTGTATA
TAA
>60
ATGGAGACAGTATCACTAATGACTATACTACTAGTGGCAACAGTAAGCAATGCAGATAAG
ATCTGCATCGGCTATCAATCAACAAACTCCACAGAAACTGTGGACACACTAACAGAAAAC
AATGTCCCTGTGACACATGCCAAAGAACTGCTCCACACAGAGCATAATGGGATGCTGTGT
GCAACAAGCTTGGGAAACCCTCTTGTTCTAGATACTTGCACCATTGAAGGGCTAATTTAT
GGCAATCCTTCTTGTGATCCATTGCTGGGAGGAAGAGAATGGTCCTATATCGTCGAGAGA
CCATCAGCTGTTAACGGATTGTGTTATCCCGGGAGTGTAGAAAATCTAGAAGAGCTAAGG
TCACTTTTTAGTTCTGCTAGGTCTTATCAAAGGATCCAAATCTTCCCAGACACAATCTGG
AATGTGTCTTACAGTGGGACAAGCAAAGCATGCTCAGATTCATTCTACCGAAGCATGAGG
TGGTTGACTCAAAAGAACAACGCTTACCCCATTCAAGATGCTCAATACACAAATAATCAA
GAGAAGAACATTCTTTTCATGTGGGGCATAAATCACCCACCCACCGAAACTGCGCAGACA
AATCTGTACACAAGAACCGACACAACAACGAGTGTGGCAACAGAAGAAATAAATAGGATC
TTCAAACCATTGATAGGACCAAGGCCTCTTGTCAACGGTTTGATGGGGAGAATTAATTAT
TATTGGTCGGTATTGAAACCGGGTCAAACACTGCGAATAAAATCTGATGGGAACCTAATA
GCTCCATGGTATGGACACATTCTTTCAGGAGAGAGCCACGGAAGAATCCTGAAGACTGAT
TTAAAAAGGGGTAGCTGCACAGTTCAGTGTCAGACAGAGAAAGGTGGATTAAACACAACA
TTGCCATTCCAAAATGTGAGTAAATATGCCTTTGGAAACTGCTCAAAGTACATTGGCATA
AAGAGTCTCAAACTTGCAGTTGGTCTGAGGAATGTGCCTTCTAGATCTAGTAGAGGACTA
TTCGGGGCCATAGCAGGATTTATAGAGGGAGGTTGGTCAGGACTAGTTGCTGGTTGGTAT
GGGTTCCAGCATTCAAATGACCAAGGGGTTGGTATGGCAGCAGATAGAGACTCAACCCAA
AAGGCAATTGATAAAATAACATCCAAAGTGAATAATATAGTCGATAAAATGAACAAGCAG
TATGAAATTATTGATCATGAATTCAGTGAGGTAGAAACTAGACTCAACATGATCAATAAT
AAGGTTGATGATCAAATCCAGGATATATGGGCATATAATGCAGAATTACTAGTTCTGCTT
GAGAACCAGAAAACACTCGATGAACATGACTCAAATGTAAACAATCTATATAATAAAGTG
AAGAGGGCGTTGGGTTCCAATGCGGTGGAGGATGGGAAAGGATGTTTCGAACTATACCAC
AAATGTGATAACCAGTGCATGGAGACAATTCGGAACGGAACCTACAACAGAAGGAAGTAT
CAAGAGGAATCAAAATTAGAAAGACAGAGAATAGAGGGGGTCAAGCTGGAATCTGAAGGA
ACTTACAAAATCCTCACCATTTATTCGACTGTCGCCTCATCTCTTGTTATTGCAATGGGG
TTTGCTGCCTTCTTGTTCTGGGCCATGTCCAACGGGTCTTGCAGATGCAACATTTGTATA
TAA
>6
ATGGAGACAGTATCACTAATGACTATACTACTAGTGGCAACAGTAAGCAACGCCGATAAG
ATCTGCATCGGCTATCAATCAACAAACTCCACAGAAACTGTGGACACACTAACAGAAAAC
AATGTCCCTGTGACACATGCCAAAGAACTGCTCCACACAGAGCATAATGGGATGCTGTGT
GCAACAAGCTTGGGAAACCCTCTTATTCTAGACACTTGCACCATTGAAGGGCTAATTTAT
GGCAATCCTTCTTGTGATCCATTGCTGGGAGGAAGAGAATGGTCCTATATCGTCGAGAGA
CCATCAGCTGTTAACGGACTGTGTTATCCCGGGATTGTAGAAAATCTAGAAGAGCTAAGG
TCACTTTTTAGCTCTGCTAGGTCTTATCAAAGGATCCAAATTTTCCCAGAAACAATCTGG
AATGTGACTTACAGTGGGACAAGCAAAGCATGCTCAGATTCATTCTACAGAAACATGAGG
TGGTTGACTCAAAAGAACAACGCTTACCCCATTCAAGATGCTCAATACACAAATAATCAA
GAGAAGAACATTCTTTTCATGTGGGGCATAAATCACCCACCTACCGAAACTTCGCAGACA
AATCTTTACACAAGAACCGACACAACAACGAGTGTGGCAACAGAAGAAATAAATAGGATC
TTTAAACCATTGATAGGACCAAGGCCTCTTGTCAACGGTTTGATGGGTAGAATTAATTAT
TATTGGTCGGTATTGAAACCGGGTCAGACACTGCGAATAAAATCTGATGGGAACCTAATA
GCTCCATGGTATGGACACATTCTTTCAGGAGAGAGCCACGGAAGAATCCTGAAGACTGAT
TTAAAAAGGGGTAGCTGCACAGTGCAGTGTCAGACAGAGAAAGGTGGCTTGAATACAACA
TTGCCATTCCAAAATGTGAGTAAGTATGCATTTGGAAACTGCTCAAAGTACATTGGCATA
AAGAGTCTCAAACTTGCAGTTGGTCTGAGGAATGTGCCTTCTAGATCTAGTAGAGGACTA
TTCGGGGCAATAGCAGGATTTATAGAGGGAGGTTGGTCAGGACTAGTTGCTGGTTGGTAT
GGGTTCCAGCATTCAAATGACCAAGGGGTTGGTATGGCAGCAGATAGAGACTCAACCCAA
AAGGCAATTGATAAAATAACATCCAAAGTGAATAATATCGTCGATAAAATGAACAAACAG
TATGAAATTATTGATCATGAATTCAGTGAGGTAGAAACTAGACTCAACATGATCAATAAT
AAGGTTGATGATCAAATCCAGGATATATGGGCATATAATGCAGAATTGCTAGTCCTGCTT
GAGAACCAGAAAACACTCGATGAACATGACTCAAATGTAAACAATCTATATAATAAAGTG
AAGAGGGCGTTGGGTTCCAATGCAGTGGAGGATGGGAAAGGATGTTTCGAGCTATACCAC
AAATGTGATGACCAGTGCATGGAGACAATTCGGAACGGGACCTACAACAGAAGGAAGTAT
CAAGAGGAATCAAAATTAGAAAGACAGAAAATAGAGGGGGTCAAGCTGGAATCTGAAGGA
ACTTACAAAATCCTCACCATTTATTCGACTGTCGCCTCATCTCTTGTGATTGCAATGGGG
TTTGCTGCCTTCTTGTTCTGGGCCATGTCCAACGGATCTTGCAGATGCAACATTTGTATA
TAA
>59
ATGGAGACAGTATCATTAATGACTATACTACTAGTGGCAACAGTAAGCAATGCAGATAAG
ATCTGCATCGGCTATCAATCAACAAACTCCACAGAAACTGTGGACACACTAACAGAAAAC
AATGTCCCTGTGACACATGCCAAAGAACTGCTCCACACAGAGCATAATGGGATGCTGTGT
GCAACAAGCTTGGGAAACCCTCTTATTCTAGACACTTGCACCATTGAAGGGCTAATTTAT
GGCAATCCTTCTTGTGATCCATTGCTGGGAGGAAGAGAATGGTCCTATATCGTCGAGAGA
CCATCAGCTGTTAACGGACTGTGTTATCCCGGGATTGTAGAAAATCTAGAAGAGCTAAGG
TCACTTTTTAGCTCTGCTAGGTCTTATCAAAGGATCCAAATTTTCCCAGAAACAATCTGG
AATGTGACTTACAGTGGGACAAGCAAAGCATGCTCAGATTCATTCTACAGAAACATGAGG
TGGTTGACTCAAAAGAACAACGCTTACCCCATTCAAGATGCTCAATACACAAATAATCAA
GAGAAGAACATTCTTTTCATGTGGGGCATAAATCACCCACCTACCGAAACTTCGCAGACA
AATCTTTACACAAGAACCGACACAACAACGAGTGTGGCAACAGAAGAAATAAATAGGATC
TTTAAACCATTGATAGGACCAAGGCCTCTTGTCAACGGTTTGATGGGTAGAATTAATTAT
TATTGGTCGGTATTGAAACCGGGTCAGACACTGCGAATAAAATCTGATGGGAACCTAATA
GCTCCATGGTATGGACACATTCTTTCAGGAGAGAGCCACGGAAGAATCCTGAAGACTGAT
TTAAAAAGGGGTAGCTGCACAGTGCAGTGTCAGACAGAGAAAGGTGGCTTGAATACAACA
TTGCCATTCCAAAATGTGAGTAAGTATGCATTTGGAAACTGCTCAAAGTACATTGGCATA
AAGAGTCTCAAACTTGCAGTTGGTCTGAGGAATGTGCCTTCTAGATCTAGTAGAGGACTA
TTCGGGGCAATAGCAGGATTTATAGAGGGAGGTTGGTCAGGACTAGTTGCTGGTTGGTAT
GGGTTCCAGCATTCAAATGACCAAGGGGTTGGTATGGCAGCAGATAGAGACTCAACCCAA
AAGGCAATTGATAAAATAACATCCAAAGTGAATAATATCGTCGATAAAATGAACAAACAG
TATGAAATTATTGATCATGAATTCAGTGAGGTAGAAACTAGACTCAACATGATCAATAAT
AAGGTTGATGATCAAATCCAGGATATATGGGCATATAATGCAGAATTGCTAGTTCTGCTT
GAGAACCAGAAAACACTCGATGAACATGACTCAAATGTAAACAATCTATATAATAAAGTG
AAGAGGGCGTTGGGTTCCAATGCAGTGGAGGATGGGAAAGGATGTTTCGAGCTATACCAC
AAATGTGATGACCAGTGCATGGAGACAATTCGGAACGGGACCTACAACAGAAGAAAGTAT
CAAGAGGAATCAAAATTAGAAAGACAGAAAATAGAGGGGGTCAAGCTGGAATCTGAAGGA
ACTTACAAAATCCTCACCATTTATTCGACTGTCGCCTCATCTCTTGTGATTGCAATGGGG
TTTGCTGCCTTCTTGTTCTGGGCCATGTCCAACGGGTCTTGCAGATGCAACATTTGTATA
TAA
>58
ATGGAGACAGTATCACTAATAACTATACTAATAGTAGCAACAGTAAGCAAGGCAGATAAG
ATCTGCATCGGCTATCAATCAACAAACTCCACGGAAACTGTGGACACACTAACAGAAAAC
AATGTCCCTGTGACACATGCCAAAGAACTGCTCCACACAGAGCATAATGGGATGCTGTGT
GCAACAAGCCTGGGACACCCTCTTATTCTAGACACTTGCACCATAGAAGGGCTAATTTAT
GGCAATCCTTCTTGTGATCCATTGCTGGGAGGAAGAGAATGGTCCTATATCGTCGAGAGG
CCATCAGCTGTTAATGGATTGTGTTATCCCGGGAATGTAGAAAATCTAGAAGAACTAAGG
TCACTTTTTAGTTCTTCTAGGTCTTATCAAAGGATCCAGATCTTCCCAGACACAATCTGG
AATGTGTCTTACAGTGGGACAAGCAAAGCATGCTCGGATTCATTCTACAGAAGCATGAGA
TGGTTGACTCAAAAGAACAACGCTTACCCTACCCAAGATGCTCAATACACAAATAATCAA
GGGAAGAACATCCTTTTCATGTGGGGCATAAATCACCCACCCACCGATACTGCGCAGACA
AATCTGTACACAAGAACCGACACAACAACGAGTGTGGCAACAGAGGAAATGAATAGGATC
TTCAAACCATTGATAGGACCAAGGCCTCTTGTCAACGGTTTGATGGGAAGAATTAATTAT
TATTGGTCGGTATTGAAACCGGGCCAAACATTGCGGATAAAATCTGATGGGAATCTAATA
GCTCCATGGTATGGACACATTCTTTCAGGAGAGAGCCACGGAAGAATCCTAAAGACTGAT
TTAAAAAGGGGTAGCTGCACAGTGCAGTGTCAAACAGAGAAAGGTGGCTTAAACACTACA
TTGCCCTTCCAAAATGTAAGTAAGTATGCATTTGGAAACTGCTCAAAGTACATTGGTGTA
AAGAGTCTCAAACTTGCAGTTGGTCTGAGGAATGTACCTTCTAGATCTAGTAGAGGACTA
TTCGGGGCCATAGCAGGATTTATAGAGGGAGGTTGGTCAGGACTAGTTGCTGGTTGGTAT
GGGTTCCAGCATTCAAATGACCAAGGGGTTGGTATGGCAGCAGATAGAGACTCAACCCAA
AAGGCAATTGATAAGATAACATCCAAAGTGAATAATATAGTCGACAAAATGAACAAGCAG
TATGAAATTATTGATCATGAATTCAGTGAGGTAGAAACTAGGCTTAACATGATCAATAAT
AAGGTTGATGATCAAATCCAAGATATATGGGCATATAATGCAGAATTGCTAGTTCTGCTT
GAAAACCAGAAAACACTCGATGAACATGACGCGAATGTAAACAATCTATATAATAAAGTG
AAGAGGGCATTAGGTTCCAATGCGGTGGAAGATGGGAAAGGATGTTTCGAGCTATACCAC
AAATGTGATGACCATTGCATGGAGACAATTCGGAATGGGACCTACAACAGGAGGAAGTAT
CAAGAGGAATCAAAATTAGAAAGACAGAAAATAGAGGGGGTCAAGCTGGAATCTGAAGAA
ACTTACAAAATCCTCACCATTTATTCGACTGTCGCCTCATCTCTTGTGATTGCAATGGGG
TTTGCTGCCTTCTTGTTCTGGGCCATGTCCAATGGGTCTTGCAGATGCAACATTTGTATA
TAA
>57rc
ATGGAGACAGTATCACTAATAACTATACTAATAGTAGCAACAGTAAGCAAGGCAGATAAG
ATCTGCATCGGCTATCAATCAACAAACTCCACGGAAACTGTGGACACACTAACAGAAAAC
AATGTCCCTGTGACACATGCCAAAGAACTGCTCCACACAGAGCATAATGGGATGCTGTGT
GCAACAAGCCTGGGACACCCTCTTATTCTAGACACTTGCACCATAGAAGGGCTAATTTAT
GGCAATCCTTCTTGTGATCCATTGCTGGGAGGAAGAGAATGGTCCTATATCGTCGAGAGG
CCATCAGCTGTTAATGGATTGTGTTATCCCGGGAATGTAGAAAATCTAGAAGAACTAAGG
TCACTTTTTAGTTCTTCTAGGTCTTATCAAAGGATCCAGATCTTCCCAGACACAATCTGG
AATGTGTCTTACAGTGGGACAAGCAAAGCATGCTCGGATTCATTCTACAGAAGCATGAGA
TGGTTGACTCAAAAGAACAACGCTTACCCTACCCAAGATGCTCAATACACAAATAATCAA
GGGAAGAACATCCTTTTCATGTGGGGCATAAATCACCCACCCACCGATACTGCGCAGACA
AATCTGTACACAAGAACCGACACAACAACGAGTGTGGCAACAGAGGAAATGAATAGGATC
TTCAAACCATTGATAGGACCAAGGCCTCTTGTCAACGGTTTGATGGGAAGAATTAATTAT
TATTGGTCGGTATTGAAACCGGGCCAAACATTGCGGATAAAATCTGATGGGAATCTAATA
GCTCCATGGTATGGACACATTCTTTCAGGAGAGAGCCACGGAAGAATCCTAAAGACTGAT
TTAAAAAGGGGTAGCTGCACAGTGCAGTGTCAAACAGAGAAAGGTGGCTTAAACACTACA
TTGCCCTTCCAAAATGTAAGTAAGTATGCATTTGGAAACTGCTCAAAGTACATTGGTGTA
AAGAGTCTCAAACTTGCAGTTGGTCTGAGGAATGTACCTTCTAGATCTAGTAGAGGACTA
TTCGGGGCCATAGCAGGATTTATAGAGGGAGGTTGGTCAGGACTAGTTGCTGGTTGGTAT
GGGTTCCAGCATTCAAATGACCAAGGGGTTGGTATGGCAGCAGATAGAGACTCAACCCAA
AAGGCAATTGATAAGATAACATCCAAAGTGAATAATATAGTCGACAAAATGAACAAGCAG
TATGAAATTATTGATCATGAATTCAGTGAGGTAGAAACTAGGCTTAACATGATCAATAAT
AAGGTTGATGATCAAATCCAAGATATATGGGCATATAATGCAGAATTGCTAGTTCTGCTT
GAAAACCAGAAAACACTCGATGAACATGACGCGAATGTAAACAATCTATATAATAAAGTG
AAGAGGGCATTAGGTTCCAATGCGGTGGAAGATGGGAAAGGATGTTTCGAGCTATACCAC
AAATGTGATGACCATTGCATGGAGACAATTCGGAATGGGACCTACAACAGGAGGAAGTAT
CAAGAGGAATCAAAATTAGAAAGACAGAAAATAGAGGGGGTCAAGCTGGAATCTGAAGAA
ACTTACAAAATCCTCACCATTTATTCGACTGTCGCCTCATCTCTTGTGATTGCAATGGGG
TTTGCTGCCTTTTTGTTCTGGGCCATGTCCAATGGGTCTTGCAGATGCAACATTTGTATA
TAA
>56
ATGGAGACAGTATCATTAATGACTATACTACTAGTGGCAACAGTAAGCAACGCCGATAAG
ATCTGCATCGGCTATCAATCAACAAACTCCACAGAAACTGTGGACACACTAACAGAAAAC
AATGTCCCTGTGACACATGCCAAAGAACTGCTCCACACAGAGCATAATGGGATGCTGTGT
GCAACAAGCTTGGGAAACCCTCTTATTCTAGACACTTGCACCATTGAAGGGCTAATTTAT
GGCAATCCTTCTTGTGATCCATTGCTGGGAGGAAGAGAATGGTCCTATATCGTCGAGAGA
CCATCAGCTGTTAACGGACTGTGTTATCCCGGGATTGTAGAAAATCTAGAAGAGCTAAGG
TCACTTTTTAGCTCTGCTAGGTCTTATCAAAGGATCCAAATTTTCCCAGAAACAATCTGG
AATGTGACTTACAGTGGGACAAGCAAAGCATGCTCAGATTCATTCTACAGAAACATGAGG
TGGTTGACTCAAAAGAACAACGCTTACCCCATTCAAGATGCTCAATACACAAATAATCAA
GAGAAGAACATTCTTTTCATGTGGGGCATAAATCACCCACCTACCGAAACTTCGCAGACA
AATCTTTACACAAGAACCGACACAACAACGAGTGTGGCAACAGAAGAAATAAATAGGATC
TTTAAACCATTGATAGGACCAAGGCCTCTTGTCAACGGTTTGATGGGTAGAATTAATTAT
TATTGGTCGGTATTGAAACCGGGTCAGACACTGCGAATAAAATCTGATGGGAACCTAATA
GCTCCATGGTATGGACACATTCTTTCAGGAGAGAGCCACGGAAGAATCCTGAAGACTGAT
TTAAAAAGGGGTAGCTGCACAGTGCAGTGTCAGACAGAGAAAGGTGGCTTGAATACAACA
TTGCCATTCCAAAATGTGAGTAAGTATGCATTTGGAAACTGCTCAAAGTACATTGGCATA
AAGAGTCTCAAACTTGCAGTTGGTCTGAGGAATGTGCCTTCTAGATCTAGTAGAGGACTA
TTCGGGGCAATAGCAGGATTTATAGAGGGAGGTTGGTCAGGACTAGTTGCTGGTTGGTAT
GGGTTCCAGCATTCAAATGACCAAGGGGTTGGTATGGCAGCAGATAGAGACTCAACCCAA
AAGGCAATTGATAAAATAACATCCAAAGTGAATAATATCGTCGATAAAATGAACAAACAG
TATGAAATTATTGATCATGAATTCAGTGAGGTAGAAACTAGACTCAACATGATCAATAAT
AAGGTTGATGATCAAATCCAGGATATATGGGCATATAATGCAGAATTGCTAGTCCTGCTT
GAGAACCAGAAAACACTCGATGAACATGACTCAAATGTAAACAATCTATATAATAAAGTG
AAGAGGGCGTTGGGTTCCAATGCAGTGGAGGATGGGAAAGGATGTTTCGAGCTATACCAC
AAATGTGATGACCAGTGCATGGAGACAATTCGGAACGGGACCTACAACAGAAGGAAGTAT
CAAGAAGAATCAAAATTAGAAAGACAGAAAATAGAGGGGGTCAAGCTGGAATCTGAAGGA
ACTTACAAAATCCTCACCATTTATTCGACTGTCGCCTCATCTCTTGTGATTGCAATGGGG
TTTGCTGCCTTCTTGTTCTGGGCCATGTCCAACGGGTCTTGCAGATGCAACATTTGTATA
TAA
>55
ATGGAGACAGTATCACTAATGACTATACTACTAGTGGCAACAGTAAGCAATGCAGATAAG
ATCTGCATCGGCTATCAATCAACAAACTCCACAGAAACTGTGGACACACTAACAGAAAAC
AATGTCCCTGTGACACATGCCAAAGAACTGCTCCACACAGAGCATAATGGGATGCTGTGT
GCAACAAGCTTGGGAAACCCTCTTGTTCTAGATACTTGCACCATTGAAGGGCTAATTTAT
GGCAATCCTTCTTGTGATCCATTGCTGGGAGGAAGAGAATGGTCCTATATCGTCGAGAGA
CCATCAGCTGTTAACGGATTGTGTTATCCCGGGAGTGTAGAAAATCTAGAAGAGCTAAGG
TCACTTTTTAGTTCTGCTAGGTCTTATCAAAGGATCCAAATCTTCCCAGACACAATCTGG
AATGTGTCTTACAGTGGGACAAGCAAAGCATGCTCAGATTCATTCTACCGAAGCATGAGG
TGGTTGACTCAAAAGAACAACGCTTACCCCATTCAAGATGCTCAATACACAAATAATCAA
GAGAAGAACATTCTTTTCATGTGGGGCATAAATCACCCACCCACCGAAACTGCGCAGACA
AATCTGTACACAAGAACCGACACAACAACGAGTGTGGCAACAGAAGAAATAAATAGGATC
TTCAAACCATTGATAGGACCAAGGCCTCTTGTCAACGGTTTGATGGGGAGAATTAATTAT
TATTGGTCGGTATTGAAACCGGGTCAAACACTGCGAATAAAATCTGATGGGAACCTAATA
GCTCCATGGTATGGACACATTCTTTCAGGAGAGAGCCACGGAAGAATCCTGAAGACTGAT
TTAAAAAGGGGTAGCTGCACAGTTCAGTGTCAGACAGAGAAAGGTGGATTAAACACAACA
TTGCCATTCCAAAATGTGAGTAAATATGCCTTTGGAAACTGCTCAAAGTACATTGGCATA
AAGAGTCTCAAACTTGCAGTTGGTCTGAGGAATGTGCCTTCTAGATCTAGTAGAGGACTA
TTCGGGGCCATAGCAGGATTTATAGAGGGAGGTTGGTCAGGACTAGTTGCTGGTTGGTAT
GGGTTCCAGCATTCAAATGACCAAGGGGTTGGTATGGCAGCAGATAGAGACTCAACCCAA
AAGGCAATTGATAAAATAACATCCAAAGTGAATAATATAGTCGATAAAATGAACAAGCAG
TATGAAATTATTGATCATGAATTCAGTGAGGTAGAAACTAGACTCAACATGATCAATAAT
AAGGTTGATGATCAAATCCAGGATATATGGGCATATAATGCAGAATTACTAGTTCTGCTT
GAGAACCAGAAAACACTCGATGAACATGACTCAAATGTAAACAATCTATATAATAAAGTG
AAGAGGGCGTTGGGTTCCAATGCGGTGGAGGATGGGAAAGGATGTTTCGAACTATACCAC
AAATGTGATAACCAGTGCATGGAGACAATTCGGAACGGAACCTACAACAGAAGGAAGTAT
CAAGAGGAATCAAAATTAGAAAGACAGAGAATAGAGGGGGTCAAGCTGGAATCTGAAGGA
ACTTACAAAATCCTCACCATTTATTCGACTGTCGCCTCATCTCTTGTTATTGCAATGGGG
TTTGCTGCCTTCTTGTTCTGGGCCATGTCCAACGGGTCTTGCAGATGCAACATTTGTATA
TAA
>54rc
ATGGAGACAGTATCACTAATGACTATACTACTAGTGGCAACAGTAAGCAATGCAGATAAG
ATCTGCATCGGCTATCAATCAACAAACTCCACAGAAACTGTGGACACACTAACAGAAAAC
AATGTCCCTGTGACACATGCCAAAGAACTGCTCCACACAGAGCATAATGGGATGCTGTGT
GCAACAAGCTTGGGAAACCCTCTTATTCTAGACACTTGCACCATTGAAGGGCTAATTTAT
GGCAATCCTTCTTGTGATCCATTGCTGGGAGGAAGAGAATGGTCCTATATCGTCGAGAGA
CCATCAGCTGTTAACGGACTGTGTTATCCCGGGATTGTAGAAAATCTAGAAGAGCTAAGG
TCACTTTTTAGCTCTGCTAGGTCTTATCAAAGGATCCAAATTTTCCCAGAAACAATCTGG
AATGTGACTTACAGTGGGACAAGCAAAGCATGCTCAGATTCATTCTACAGAAACATGAGG
TGGTTGACTCAAAAGAACAACGCTTACCCCATTCAAGATGCTCAATACACAAATAATCAA
GAGAAGAACATTCTTTTCATGTGGGGCATAAATCACCCACCTACCGAAACTTCGCAGACA
AATCTTTACACAAGAACCGACACAACAACGAGTGTGGCAACAGAAGAAATAAATAGGATC
TTTAAACCATTGATAGGACCAAGGCCTCTTGTCAACGGTTTGATGGGTAGAATTAATTAT
TATTGGTCGGTATTGAAACCGGGTCAGACACTGCGAATAAAATCTGATGGGAACCTAATA
GCTCCATGGTATGGACACATTCTTTCAGGAGAGAGCCACGGAAGAATCCTGAAGACTGAT
TTAAAAAGGGGTAGCTGCACAGTGCAGTGTCAGACAGAGAAAGGTGGCTTGAATACAACA
TTGCCATTCCAAAATGTGAGTAAGTATGCATTTGGAAACTGCTCAAAGTACATTGGCATA
AAGAGTCTCAAACTTGCAGTTGGTCTGAGGAATGTGCCTTCTAGATCTAGTAGAGGACTA
TTCGGGGCAATAGCAGGATTTATAGAGGGAGGTTGGTCAGGACTAGTTGCTGGTTGGTAT
GGGTTCCAGCATTCAAATGACCAAGGGGTTGGTATGGCAGCAGATAGAGACTCAACCCAA
AAGGCAATTGATAAAATAACATCCAAAGTGAATAATATCGTCGATAAAATGAACAAACAG
TATGAAATTATTGATCATGAATTCAGTGAGGTAGAAACTAGACTCAACATGATCAATAAT
AAGGTTGATGATCAAATCCAGGATATATGGGCATATAATGCAGAATTGCTAGTTCTGCTT
GAGAACCAGAAAACACTCGATGAACATGACTCAAATGTAAACAATCTATATAATAAAGTG
AAGAGGGCGTTGGGTTCCAATGCAGTGGAGGATGGGAAAGGATGTTTCGAGCTATACCAC
AAATGTGATGACCAGTGCATGGAGACAATTCGGAACGGGACCTACAACAGAAGAAAGTAT
CAAGAGGAATCAAAATTAGAAAGACAGAAAATAGAGGGGGTCAAGCTGGAATCTGAAGGA
ACTTACAAAATCCTCACCATTTATTCGACTGTCGCCTCATCTCTTGTGATTGCAATGGGG
TTTGCTGCCTTCTTGTTCTGGGCCATGTCCAACGGGTCTTGCAGATGCAACATTTGTATA
TAA
>53
ATGGAGACAGTATCACTAATAACTATACTAATAGTAGCAACAGTAAGCAAGGCAGATAAG
ATCTGCATCGGCTATCAATCAACAAACTCCACAGAAACTGTGGACACACTAACAGAAAAC
AATGTCCCTGTGACACATGCCAAAGAACTGCTCCACACAGAGCATAATGGGATGCTGTGT
GCAACAAGCCTGGGACACCCTCTTATTCTAGACACTTGCACCATAGAAGGGCTAATTTAT
GGCAATCCTTCTTGTGATCCATTGCTGGGGGGAAGAGAATGGTCCTATATCGTCGAGAGG
CCATCAGCTGTTAATGGATTGTGTTATCCCGGGAATGTAGAAAATCTAGAAGAGCTAAGG
TCACTTTTTAGTTCTTCTAGGTCTTATCAAAGGATCCAGATCTTCCCAGACACAATCTGG
AATGTGTCTTACAGTGGGACAAGCAAAGCATGCTCGGATTCATTCTACAGAAGCATGAGA
TGGTTGACTCAAAAGAACAACGCTTACCCTACCCAAGATGCTCAATACACAAATAATCAA
GGGAAGAACATCCTTTTCATGTGGGGCATAAATCACCCACCCACCGATACTGCGCAGACA
AATCTGTACACAAGAATCGACACAACAACGAGTGTGGCAACAGAGGAAATGAATAGGATC
TTCAAACCATTGATAGGACCAAGGCCTCTTGTCAACGGTTTGATGGGAAGAATTAATTAT
TATTGGTCGGTATTGAAACCGGGCCAAACATTGCGGATAAAATCTGATGGGAATCTAATA
GCTCCATGGTATGGACACATTCTTTCAGGAGAGAGCCACGGAAGAATCCTAAAGACTGAT
TTAAAAAGGGGTAGCTGCACAGTGCAGTGTCAAACAGAGAAAGGTGGCTTAAACACTACA
TTGCCCTTCCAAAATGTAAGTAAGTATGCATTTGGAAACTGCTCAAAGTACATTGGTGTA
AAGAGTCTCAAACTTGCAGTTGGTCTGAGGAATGTACCTTCTAGATCTAGTAGAGGACTA
TTCGGGGCCATAGCAGGATTTATAGAGGGAGGTTGGTCAGGACTAGTTGCTGGTTGGTAT
GGGTTCCAGCATTCAAATGACCAAGGGGTTGGTATGGCAGCAGATAGAGACTCAACCCAA
AAGGCAATTGATAAGATAACATCCAAAGTGAATAATATAGTCGACAAAATGAACAAGCAG
TATGAAATTATTGATCATGAATTCAGTGAGGTAGAAACTAGGCTTAACATGATCAATAAT
AAGGTTGATGATCAAATCCAAGATATATGGGCATATAATGCAGAATTGCTAGTTCTGCTT
GAAAACCAGAAAACACTCGATGAACATGACGCGAATGTAAACAATCTATATAATAAAGTG
AAGAGGGCATTAGGTTCCAATGCGGTGGAAGATGGGAAAGGATGTTTCGAGCTATACCAC
AAATGTGATGACCATTGCATGGAGACAATTCGGAATGGGACCTACAACAGGAGGAAGTAT
CAAGAGGAATCAAAATTAGAAAGACAGAAAATAGAGGGGGTCAAGCTGGAATCTGAAGAA
ACTTACAAAATCCTCACCATTTATTCGACTGTCGCCTCATCTCTTGTGATTGCAATGGGG
TTTGCTGCCTTCTTGTTCTGGGCCATGTCCAATGGGTCTTGCAGATGCAACATTTGTATA
TAA
>51rc
ATGGAGACAGTATCATTAATGACTATACTACTAGTGGCAACAGTAAGCAACGCCGATAAG
ATCTGCATCGGCTATCAATCAACAAACTCCACAGAAACTGTGGACACACTAACAGAAAAC
AATGTCCCTGTGACACATGCCAAAGAACTGCTCCACACAGAGCATAATGGGATGCTGTGT
GCAACAAGCTTGGGAAACCCTCTTATTCTAGACACTTGCACCATTGAAGGGCTAATTTAT
GGCAATCCTTCTTGTGATCCATTGCTGGGAGGAAGAGAATGGTCCTATATCGTCGAGAGA
CCATCAGCTGTTAACGGACTGTGTTATCCCGGGATTGTAGAAAATCTAGAAGAGCTAAGG
TCACTTTTTAGCTCTGCTAGGTCTTATCAAAGGATCCAAATTTTCCCAGAAACAATCTGG
AATGTGACTTACAGTGGGACAAGCAAAGCATGCTCAGATTCATTCTACAGAAACATGAGG
TGGTTGACTCAAAAGAACAACGCTTACCCCATTCAAGATGCTCAATACACAAATAATCAA
GAGAAGAACATTCTTTTCATGTGGGGCATAAATCACCCACCTACCGAAACTTCGCAGACA
AATCTTTACACAAGAACCGACACAACAACGAGTGTGGCAACAGAAGAAATAAATAGGATC
TTTAAACCATTGATAGGACCAAGGCCTCTTGTCAACGGTTTGATGGGTAGAATTAATTAT
TATTGGTCGATATTGAAACCGGGTCAGACACTGCGAATAAAATCTGATGGGAACCTAATA
GCTCCATGGTATGGACACATTCTTTCAGGAGAGAGCCACGGAAGAATCCTGAAGACTGAT
TTAAAAAGGGGTAGCTGCACAGTGCAGTGTCAGACAGAGAAAGGTGGCTTGAATACAACA
TTGCCATTCCAAAATGTGAGTAAGTATGCATTTGGAAACTGCTCAAAGTACATTGGCATA
AAGAGTCTCAAACTTGCAGTTGGTCTGAGGAATGTGCCTTCTAGATCTAGTAGAGGACTA
TTCGGGGCAATAGCAGGATTTATAGAGGGAGGTTGGTCAGGACTAGTTGCTGGTTGGTAT
GGGTTCCAGCATTCAAATGACCAAGGGGTTGGTATGGCAGCAGATAGAGACTCAACCCAA
AAGGCAATTGATAAAATAACATCCAAAGTGAATAATATCGTCGATAAAATGAACAAACAG
TATGAAATTATTGATCATGAATTCAGTGAGGTAGAAACTAGACTCAACATGATCAATAAT
AAGGTTGATGATCAAATCCAGGATATATGGGCATATAATGCAGAATTGCTAGTCCTGCTT
GAGAACCAGAAAACACTCGATGAACATGACTCAAATGTAAACAATCTATATAATAAAGTG
AAGAGGGCGTTGGGTTCCAATGCAGTGGAGGATGGGAAAGGATGTTTCGAGCTATACCAC
AAATGTGATGACCAGTGCATGGAGACAATTCGGAACGGGACCTACAACAGAAGGAAGTAT
CAAGAGGAATCAAAATTAGAAAGACAGAAAATAGAGGGGGTCAAGCTGGAATCTGAAGGA
ACTTACAAAATCCTCACCATTTATTCGACTGTCGCCTCATCTCTTGTGATTGCAATGGGG
TTTGCTGCCTTCTTGTTCTGGGCCATGTCCAACGGGTCTTGCAGATGCAACATTTGTATA
TAA
>50rc
ATGGAGACAGTATCATTAATGACTATACTACTAGTGGCAACAGTAAGCAACGCCGATAAG
ATCTGCATCGGCTATCAATCAACAAACTCCACAGAAACTGTGGACACACTAACAGAAAAC
AATGTCCCTGTGACACATGCCAAAGAACTGCTCCACACAGAGCATAATGGGATGCTGTGT
GCAACAAGCTTGGGAAACCCTCTTATTCTAGACACTTGCACCATTGAAGGGCTAATTTAT
GGCAATCCTTCTTGTGATCCATTGCTGGGAGGAAGAGAATGGTCCTATATCGTCGAGAGA
CCATCAGCTGTTAACGGACTGTGTTATCCCGGGATTGTAGAAAATCTAGAAGAGCTAAGG
TCACTTTTTAGCTCTGCTAGGTCTTATCAAAGGATCCAAATTTTCCCAGAAACAATCTGG
AATGTGACTTACAGTGGGACAAGCAAAGCATGCTCAGATTCATTCTACAGAAACATGAGG
TGGTTGACTCAAAAGAACAACGCTTACCCCATTCAAGATGCTCAATACACAAATAATCAA
GAGAAGAACATTCTTTTCATGTGGGGCATAAATCACCCACCTACCGAAACTTCGCAGACA
AATCTTTACACAAGAACCGACACAACAACGAGTGTGGCAACAGAAGAAATAAATAGGATC
TTTAAACCATTGATAGGACCAAGGCCTCTTGTCAACGGTTTGATGGGTAGAATTAATTAT
TATTGGTCGGTATTGAAACCGGGTCAGACACTGCGAATAAAATCTGATGGGAACCTAATA
GCTCCATGGTATGGACACATTCTTTCAGGAGAGAGCCACGGAAGAATCCTGAAGACTGAT
TTAAAAAGGGGTAGCTGCACAGTGCAGTGTCAGACAGAGAAAGGTGGCTTGAATACAACA
TTGCCATTCCAAAATGTGAGTAAGTATGCATTTGGAAACTGCTCAAAGTACATTGGCATA
AAGAGTCTCAAACTTGCAGTTGGTCTGAGGAATGTGCCTTCTAGATCTAGTAGAGGACTA
TTCGGGGCAATAGCAGGATTTATAGAGGGAGGTTGGTCAGGACTAGTTGCTGGTTGGTAT
GGGTTCCAGCATTCAAATGACCAAGGGGTTGGTATGGCAGCAGATAGAGACTCAACCCAA
AAGGCAATTGATAAAATAACATCCAAAGTGAATAATATCGTCGATAAAATGAACAAACAG
TATGAAATTATTGATCATGAATTCAGTGAGGTAGAAACTAGACTCAACATGATCAATAAT
AAGGTTGATGATCAAATCCAGGATATATGGGCATATAATGCAGAATTGCTAGTCCTGCTT
GAGAACCAGAAAACACTCGATGAACATGACTCAAATGTAAACAATCTATATAATAAAGTG
AAGAGGGCGTTGGGTTCCAATGCAGTGGAGGATGGGAAAGGATGTTTCGAGCTATACCAC
AAATGTGATGACCAGTGCATGGAGACAATTCGGAACGGGACCTACAACAGAAGGAAGTAT
CAAGAGGAATCAAAATTAGAAAGACAGAAAATAGAGGGGGTCAAGCTGGAATCTGAAGGA
ACTTACAAAATCCTCACCATTTATTCGACTGTCGCCTCATCTCTTGTGATTGCAATGGGG
TTTGCTGCCTTCTTGTTCTGGGCCATGTCCAACGGATCTTGCAGATGCAACATTTGTATA
TAA
>48rc
ATGGAGACAGTATCACTAATAACTATACTAATAGTAGCAACAGTAAGCAATGCAGATAAA
ATCTGCATCGGCTACCAATCAACAAACTCCACAGAAACTGTGGACACACTAACAGAAAAC
AATGTCCCTGTGACACATGCCAAAGAACTGCTCCACACAGAGCATAATGGAATGCTGTGT
GCAACAAGCTTGGGACAACCTCTTATTTTAGACACCTGCACCATTGAAGGGCTAATCTAT
GGCAATCCTTCTTGTGATCTATCGCTGGAAGGAAGAGAATGGTCATATATCGTCGAAAGA
CCATCAGCTATTAACGGATTGTGTTACCCCGGGAATGTAGAAAATCTAGAAGAGCTAAGG
TCACTTTTTAGTTCTGCTAGGTCTTATCAAAGAATCCAGATTTTCCCAGACACAATCTGG
AATGTGTCTTACGATGGAACAAGCACAGCATGCTCAAATTCATTCTACAGAAGCATGAGA
TGGTTGACTCGAAAGGACGGCAATTACCCTACTCAAGACGCTCAATACACAAATAATCAA
GGGAAGAACATTCTTTTCATGTGGGGAATAAATCACCCACCCACCGATGATACGCAGAGA
AATCTGTACACGAGGACCGACACAACAACGAGTGTAGCAACAGAAGAAATAAATAGGATC
TTCAAACCATTGATAGGACCAAGGCCTCTTGTCAACGGTTTGATGGGAAGAATTGATTAT
TATTGGTCTGTATTGAAACCGGGTCAAACACTGCGAATAAAATCTGATGGGAATCTAATA
GCTCCATGGTATGGACACATTCTCTCAGGAGAGAGCCATGGAAGAATTCTGAAGACTGAT
TTAAAAAGAGGTAGCTGCACAGTGCAATGTCAGACAGAGAAAGGTGGCTTAAACACAACA
CTGCCATTCCAAAATGTAAGTAAGTATGCATTTGGAAACTGCTCAAAATACATTGGCATA
AAGAGTCTCAAGCTTGCAGTTGGTCTGAGGAATGTACCTTCTAGATCTAGTAGAGGACTA
TTCGGGGCCATAGCAGGATTTATAGAGGGAGGTTGGTCAGGACTAGTTGCTGGTTGGTAT
GGGTTCCAGCATTCAAATGACCAAGGGGTAGGTATGGCAGCAGATAGAGACTCAACCCAA
AAGGCAATCGATAAAATAACATCCAAAGTGAATAATATAGTCGACAAAATGAACAAGCAG
TATGAAATCATTGATCATGAATTCAGTGAGGTAGAAACTAGACTTAACATGATCAATAAT
AAGATTGATGATCAAATCCAGGACATATGGGCATATAATGCAGAATTGCTAGTTCTGCTT
GAAAACCAGAAAACACTCGACGAGCATGACGCAAATGTGAACAATCTATATAATAAAGTA
AAGAGGGCGTTGGGTTCCAATGCGGTGGAGGATGGGAAAGGATGTTTCGAGCTATACCAC
AAGTGTAATGACCAATGCATGGAGACAATTCGGAACGGGACCTACAACAGAAGGAAGTAT
CAAGAGGAGTCTAAATTAGAAAGACAGAAAATAGAGGGGGTCAAGCTGGAATCTGAAGGA
ACTTACAAAATCCTCACCATTTATTCGACTGTTGCCTCATCTCTTGTGATTGCAATGGGG
TTTGCTGCCTTTTTGTTCTGGGCCATGTCCAATGGGTCTTGCAGATGCAACATTTGTATA
TAA
>47
ATGGAGACAGTATCACTAATAACTATACTACTGGTAGCAACAGTAAGCAATGCAGATAAA
ATATGCATCGGCTATCAATCAACAAACTCCACAGAAACTGTGGACACACTAACAGAAAAC
AATGTCCCTGTGACACATGCCAAAGAACTGCTCCACACAGAGCATAATGGGATGCTGTGT
GCAACAAGCTTGGGACAACCTCTTATTTTGGACACCTGCACCATTGAAGGGCTAATCTAT
GGCAATCCTTCTTGTGATCTATCGCTGGAAGGAAGAGAATGGTCCTATATCGTCGAGAGA
CCATCAGCAGTTCACGGGTTGTGTTACCCAGGGAAGGTAGAAGATCTAGAAGAGCTAAGG
TCACTTTTTAGTTCTGCTAGATCTTATCAAAGAATCCAGATCTTCCCAGACACAATCTGG
AATGTTTCTTACGATGGGACAAGCACAGCATGCTCAGGTTCATTCTACAGAAGCATGAGA
TGGTTGACTCGAAAGAACGGCGATTACCCTATCCAAGACGCCCAGTACACAAATAATCAA
GGGAAGAACATTCTTTTCATGTGGGGTATAAATCACCCACCCACCGATGAAACGCAGAGA
GGGCTGTACACGAGAACCGACACAACAACAAGTGTGGCAACAGAAGAAATAAATAGGATC
TTCAAACCATTAATAGGACCAAGGCCTCTTGTCAACGGTTTGATGGGAAGAATTAATTAC
TATTGGTCTGTATTGAAACCGGGTCAAACACTGCGAATAAAATCTGATGGGAATCTAATA
GCTCCATGGTATGGACACATTCTTTCAGGAGAGAGCCACGGAAGAATTCTGAAGACTGAT
TTAAAAAAGGGTAGCTGCACAGTGCAATGTCAGACAGAGAAAGGTGGCTTAAACACAACA
CTGCCATTCCAAAATGTAAGTAAGTATGCATTTGGAAACTGCTCAAAATATATTGGCATA
AAGAGTCTCAAACTTGCAGTTGGTCTGAGGAATGTGCCTTCTAGATCTAGTAGAGGACTA
TTTGGGGCCATAGCAGGGTTTATAGAGGGAGGTTGGTCAGGACTAGTTGCTGGTTGGTAT
GGGTTCCAGCATTCAAATGACCAAGGGGTTGGTATGGCAGCAGATAGAGACTCAACCCAA
AAGGCAATTGATAAAATAACATCCAAAGTGAATAATATAGTCGACAAAATGAACAAGCAG
TATGAAATCATTGATCATGAATTCAGTGAGGTAGAAACTAGACTTAACATGATCAATAAT
AAGATTGATGATCAAATCCAGGATATATGGGCATATAATGCAGAATTGCTAGTTCTGCTT
GAAAACCAGAAAACACTCGATGAGCATGACGCAAATGTAAACAATCTATATAATAAAGTA
AAGAGGGCGTTGGGTTCTAATGCGGTGGAAGATGGGAAAGGATGTTTCGAGCTCTACCAC
AAATGTGATGACCAATGCATGGAGACAATTCGGAACGGGACCTACAACAGAAGGAAGTAT
CAAGAGGAGTCAAAATTAGAAAGACAGAAAATAGAGGGGGTCAAGCTGGAATCTGAAGGA
ACTTACAAAATCCTCACCATTTATTCGACTGTCGCCTCATCTCTTGTGATTGCAATGGGG
TTTGCTGCCTTCTTGTTCTGGGCCATGTCCAATGGGTCTTGCAGATGCAACATTTGTATA
TAA
>46rc
ATGGAGACAGTATCACTAATAACTATACTAATAGTAGCAACAGTAAGCAATGCAGATAAA
ATCTGCATCGGCTACCAATCAACAAACTCCACAGAAACTGTGGACACACTAACAGAAAAC
AATGTCCCTGTGACACATGCCAAAGAACTGCTCCACACAGAGCATAATGGAATGCTGTGT
GCAACAAGCTTGGGACAACCTCTTATTTTAGACACCTGCACCATTGAAGGGCTAATCTAT
GGCAATCCTTCTTGTGATCTATCGCTGGAAGGAAGAGAATGGTCATATATCGTCGAAAGA
CCATCAGCTATTAACGGATTGTGTTACCCCGGGAATGTAGAAAATCTAGAAGAGCTAAGG
TCACTTTTTAGTTCTGCTAGGTCTTATCAAAGAATCCAGATTTTCCCAGACACAATCTGG
AATGTGTCTTACGATGGAACAAGCACAGCATGCTCAAATTCATTCTACAGAAGCATGAGA
TGGTTGACTCGAAAGGACGGCAATTACCCTACTCAAGACGCTCAATACACAAATAATCAA
GGGAAGAACATTCTTTTCATGTGGGGAATAAATCACCCACCCACCGATGATACGCAGAGA
AATCTGTACACGAGGACCGACACAACAACGAGTGTAGCAACAGAAGAAATAAATAGGATC
TTCAAACCATTGATAGGACCAAGGCCTCTTGTCAACGGTTTGATGGGAAGAATTGATTAT
TATTGGTCTGTATTGAAACCGGGTCAAACACTGCGAATAAAATCTGATGGGAATCTAATA
GCTCCATGGTATGGACACATTCTCTCAGGAGAGAGCCATGGAAGAATTCTGAAGACTGAT
TTAAAAAGAGGTAGCTGCACAGTGCAATGTCAGACAGAGAAAGGTGGCTTAAACACAACA
CTGCCATTCCAAAATGTAAGTAAGTATGCATTTGGAAACTGCTCAAAATACATTGGCATA
AAGAGTCTCAAGCTTGCAGTTGGTCTGAGGAATGTACCTTCTAGATCTAGTAGAGGACTA
TTCGGGGCCATAGCAGGATTTATAGAGGGAGGTTGGTCAGGACTAGTTGCTGGTTGGTAT
GGGTTCCAGCATTCAAATGACCAAGGAGTAGGTATGGCAGCAGATAGAGACTCAACCCAA
AAGGCAATCGATAAAATAACATCCAAAGTGAATAATATAGTCGACAAAATGAACAAGCAG
TATGAAATCATTGATCATGAATTCAGTGAGGTAGAAACTAGACTTAACATGATCAATAAT
AAGATTGATGATCAAATCCAGGACATATGGGCATATAATGCAGAATTGCTAGTTCTGCTT
GAAAACCAGAAAACACTCGACGAGCATGACGCAAATGTGAACAATCTATATAATAAAGTA
AAGAGGGCGTTGGGTTCCAATGCGGTGGAGGATGGGAAAGGATGTTTCGAGCTATACCAC
AAGTGTAATGACCAATGCATGGAGACAATTCGGAACGGGACCTACAACAGAAGGAAGTAT
CAAGAGGAGTCTAAATTAGAAAGACAGAAAATAGAGGGGGTCAAGCTGGAATCTGAAGGA
ACTTACAAAATCCTCACCATTTATTCGACTGTTGCCTCATCTCTTGTGATTGCAATGGGG
TTTGCTGCCTTTTTGTTCTGGGCCATGTCCAATGGGTCTTGCAGATGCAACATTTGTATA
TAA
>45rc
ATGGAGACAGTATCACTAATAACTATACTAATAGTAGCAACAGTAAGCAATGCAGATAAA
ATCTGCATCGGCTACCAATCAACAAACTCCACAGAAACTGTGGACACACTAACAGAAAAC
AATGTCCCTGTGACACATGCCAAAGAACTGCTCCACACAGAGCATAATGGAATGCTGTGT
GCAACAAGCTTGGGACAACCTCTTATTTTAGACACCTGCACCATTGAAGGGCTAATCTAT
GGCAATCCTTCTTGTGATCTATCGCTGGAAGGAAGAGAATGGTCATATATCGTCGAAAGA
CCATCAGCTATTAACGGATTGTGTTACCCCGGGAATGTAGAAAATCTAGAAGAGCTAAGG
TCACTTTTTAGTTCTGCTAGGTCTTATCAAAGAATCCAGATTTTCCCAGACACAATCTGG
AATGTGTCTTACGATGGAACAAGCACAGCATGCTCAAATTCATTCTACAGAAGCATGAGA
TGGTTGACTCGAAAGGACGGCAATTACCCTACTCAAGACGCTCAATACACAAATAATCAA
GGGAAGAACATTCTTTTCATGTGGGGAATAAATCACCCACCCACCGATGATACGCAGAGA
AATCTGTACACGAGGACCGACACAACAACGAGTGTAGCAACAGAAGAAATAAATAGGATC
TTCAAACCATTGATAGGACCAAGGCCTCTTGTCAACGGTTTGATGGGAAGAATTGATTAT
TATTGGTCTGTATTGAAACCGGGTCAAACACTGCGAATAAAATCTGATGGGAATCTAATA
GCTCCATGGTATGGACACATTCTCTCAGGAGAGAGCCATGGAAGAATTCTGAAGACTGAT
TTAAAAAGAGGTAGCTGCACAGTGCAATGTCAGACAGAGAAAGGTGGCTTAAACACAACA
CTGCCATTCCAAAATGTAAGTAAGTATGCATTTGGAAACTGCTCAAAATACATTGGCATA
AAGAGTCTCAAGCTTGCAGTTGGTCTGAGGAATGTACCTTCTAGATCTAGTAGAGGACTA
TTCGGGGCCATAGCAGGATTTATAGAGGGAGGTTGGTCAGGACTAGTTGCTGGTTGGTAT
GGGTTCCAGCATTCAAATGACCAAGGGGTAGGTATGGCAGCAGATAGAGACTCAACCCAA
AAGGCAATCGATAAAATAACATCCAAAGTGAATAATATAGTCGACAAAATGAACAAGCAG
TATGAAATCATTGATCATGAATTCAGTGAGGTAGAAACTAGACTTAACATGATCAATAAT
AAGATTGATGATCAAATCCAGGACATATGGGCATATAATGCAGAATTGCTAGTTCTGCTT
GAAAACCAGAAAACACTCGACGAGCATGACGCAAATGTGAACAATCTATATAATAAAGTA
AAGAGGGCGTTGGGTTCCAATGCGGTGGAGGATGGGAAAGGATGTTTCGAGCTATACCAC
AAGTGTAATGACCAATGCATGGAGACAATTCGGAACGGGACCTACAACAGAAGGAAGTAT
CAAGAGGAGTCTAAATTAGAAAGACAGAAAATAGAGGGGGTCAAGCTGGAATCTGAAGGA
ACTTACAAAATCCTCACCATTTATTCGACTGTTGCCTCATCTCTTGTGATTGCAATGGGG
TTTGCTGCCTTTTTGTTCTGGGCCATGTCCAATGGGTCTTGCAGATGCAACATTTGTATA
TAA
>44rc
ATGGAGACAGTATCACTAATAACTATACTACTGGTAGCAACAGTAAGCAATGCAGATAAA
ATATGCATCGGCTATCAATCAACAAACTCCACAGAAACTGTGGACACACTAACAGAAAAC
AATGTCCCTGTGACACATGCCAAAGAACTGCTCCACACAGAGCATAATGGGATGCTGTGT
GCAACAAGCTTGGGACAACCTCTTATTTTGGACACCTGCACCATTGAAGGGCTAATCTAT
GGCAATCCTTCTTGTGATCTATCGCTGGAAGGAAGAGAATGGTCCTATATCGTCGAGAGA
CCATCAGCAGTTCACGGGTTGTGTTACCCAGGGAAGGTAGAAGATCTAGAAGAGCTAAGG
TCACTTTTTAGTTCTGCTAGATCTTATCAAAGAATCCAGATCTTCCCAGACACAATCTGG
AATGTTTCTTACGATGGGACAAGCACAGCATGCTCAGGTTCATTCTACAGAAGCATGAGA
TGGTTGACTCGAAAGAACGGCGATTACCCTATCCAAGACGCCCAGTACACAAATAATCAA
GGGAAGAACATTCTTTTCATGTGGGGTATAAATCACCCACCCACCGATGAAACGCAGAGA
GGGCTGTACACGAGAACCGACACAACAACAAGTGTGGCAACAGAAGAAATAAATAGGATC
TTCAAACCATTAATAGGACCAAGGCCTCTTGTCAACGGTTTGATGGGAAGAATTAATTAC
TATTGGTCTGTATTGAAACCGGGTCAAACACTGCGAATAAAATCTGATGGGAATCTAATA
GCTCCATGGTATGGACACATTCTTTCAGGAGAGAGCCACGGAAGAATTCTGAAGACTGAT
TTAAAAAAGGGTAGCTGCACAGTGCAATGTCAGACAGAGAAAGGTGGCTTAAACACAACA
CTGCCATTCCAAAATGTAAGTAAGTATGCATTTGGAAACTGCTCAAAATATATTGGCATA
AAGAGTCTCAAACTTGCAGTTGGTCTGAGGAATGTGCCTTCTAGATCTAGTAGAGGACTA
TTTGGGGCCATAGCAGGGTTTATAGAGGGAGGTTGGTCAGGACTAGTTGCTGGTTGGTAT
GGGTTCCAGCATTCAAATGACCAAGGGGTTGGTATGGCAGCAGATAGAGACTCAACCCAA
AAGGCAATTGATAAAATAACATCCAAAGTGAATAATATAGTCGACAAAATGAACAAGCAG
TATGAAATCATTGATCATGAATTCAGTGAGGTAGAAACTAGACTTAACATGATCAATAAT
AAGATTGATGATCAAATCCAGGATATATGGGCATATAATGCAGAATTGCTAGTTCTGCTT
GAAAACCAGAAAACACTCGATGAGCATGACGCAAATGTAAACAATCTATATAATAAAGTA
AAGAGGGCGTTGGGTTCTAATGCGGTGGAAGATGGGAAAGGATGTTTCGAGCTCTACCAC
AAATGTGATGACCAATGCATGGAGACAATTCGGAACGGGACCTACAACAGAAGGAAGTAT
CAAGAGGAGTCAAAATTAGAAAGACAGAAAATAGAGGGGGTCAAGCTGGAATCTGAAGGA
ACTTACAAAATCCTCACCATTTATTCGACTGTCGCCTCATCTCTTGTGATTGCAATGGGG
TTTGCTGCCTTCTTGTTCTGGGCCATGTCCAATGGGTCTTGCAGATGCAACATTTGTATA
TAA
>43
ATGGAGACAGTATCACTAATAACTATACTAATAGTAGCAACAGTAAGCAATGCAGATAAA
ATCTGCATCGGCTACCAATCAACAAACTCCACAGAAACTGTGGACACACTAACAGAAAAC
AATGTCCCTGTGACACATGCCAAAGAACTGCTCCACACAGAGCATAATGGAATGCTGTGT
GCAACAAGCTTGGGACAACCTCTTATTTTAGACACCTGCACCATTGAAGGGCTAATCTAT
GGCAATCCTTCTTGTGATCTATCGCTGGAAGGAAGAGAATGGTCATATATCGTCGAAAGA
CCATCAGCTATTAACGGATTGTGTTACCCCGGGAATGTAGAAAATCTAGAAGAGCTAAGG
TCACTTTTTAGTTCTGCTAGGTCTTATCAAAGAATCCAGATTTTCCCAGACACAATCTGG
AATGTGTCTTACGATGGAACAAGCACAGCATGCTCAAATTCATTCTACAGAAGCATGAGA
TGGTTGACTCGAAAGGACGGCAATTACCCTACTCAAGACGCTCAATACACAAATAATCAA
GGGAAGAACATTCTTTTCATGTGGGGAATAAATCACCCACCCACCGATGATACGCAGAGA
AATCTGTACACGAGGACCGACACAACAACGAGTGTAGCAACAGAAGAAATAAATAGGATC
TTCAAACCATTGATAGGACCAAGGCCTCTTGTCAACGGTTTGATGGGAAGAATTGATTAT
TATTGGTCTGTATTGAAACCGGGTCAAACACTGCGAATAAAATCTGATGGGAATCTAATA
GCTCCATGGTATGGACACATTCTCTCAGGAGAGAGCCATGGAAGAATTCTGAAGACTGAT
TTAAAAAGAGGTAGCTGCACAGTGCAATGTCAGACAGAGAAAGGTGGCTTAAACACAACA
CTGCCATTCCAAAATGTAAGTAAGTATGCATTTGGAAACTGCTCAAAATACATTGGCATA
AAGAGTCTCAAGCTTGCAGTTGGTCTGAGGAATGTACCTTCTAGATCTAGTAGAGGACTA
TTCGGGGCCATAGCAGGATTTATAGAGGGAGGTTGGTCAGGACTAGTTGCTGGTTGGTAT
GGGTTCCAGCATTCAAATGACCAAGGAGTAGGTATGGCAGCAGATAGAGACTCAACCCAA
AAGGCAATCGATAAAATAACATCCAAAGTGAATAATATAGTCGACAAAATGAACAAGCAG
TATGAAATCATTGATCATGAATTCAGTGAGGTAGAAACTAGACTTAACATGATCAATAAT
AAGATTGATGATCAAATCCAGGACATATGGGCATATAATGCAGAATTGCTAGTTCTGCTT
GAAAACCAGAAAACACTCGACGAGCATGACGCAAATGTGAACAATCTATATAATAAAGTA
AAGAGGGCGTTGGGTTCCAATGCGGTGGAGGATGGGAAAGGATGTTTCGAGCTATACCAC
AAGTGTAATGACCAATGCATGGAGACAATTCGGAACGGGACCTACAACAGAAGGAAGTAT
CAAGAGGAGTGTAAATTAGAAAGACAGAAAATAGAGGGGGTCAAGCTGGAATCTGAAGGA
ACTTACAAAATCCTCACCATTTATTCGACTGTTGCCTCATCTCTTGTGATTGCAATGGGG
TTTGCTGCCTTTTTGTTCTGGGCCATGTCCAATGGGTCTTGCAGATGCAACATTTGTATA
TAA
>42rc
ATGGAGACAGTATCACTAATAACTATACTACTGGTAGCAACAGTAAGCAATGCAGATAAA
ATATGCATCGGCTATCAATCAACAAACTCCACAGAAACTGTGGACACACTAACAGAAAAC
AATGTCCCTGTGACACATGCCAAAGAACTGCTCCACACAGAGCATAATGGGATGCTGTGT
GCAACAAGCTTGGGACAACCTCTTATTTTGGACACCTGCACCATTGAAGGGCTAATCTAT
GGCAATCCTTCTTGTGATCTATCGCTGGAAGGAAGAGAATGGTCCTATATCGTCGAGAGA
CCATCAGCAGTTCACGGGTTGTGTTACCCAGGGAAGGTAGAAGATCTAGAAGAGCTAAGG
TCACTTTTTAGTTCTGCTAGATCTTATCAAAGAATCCAGATCTTCCCAGACACAATCTGG
AATGTTTCTTACGATGGGACAAGCACAGCATGCTCAGGTTCATTCTACAGAAGCATGAGA
TGGTTGACTCGAAAGAACGGCGATTACCCTATCCAAGACGCCCAGTACACAAATAATCAA
GGGAAGAACATTCTTTTCATGTGGGGTATAAATCACCCACCCACCGATGAAACGCAGAGA
GGGCTGTACACGAGAACCGACACAACAACAAGTGTGGCAACAGAAGAAATAAATAGGATC
TTCAAACCATTAATAGGACCAAGGCCTCTTGTCAACGGTTTGATGGGAAGAATTAATTAC
TATTGGTCTGTATTGAAACCGGGTCAAACACTGCGAATAAAATCTGATGGGAATCTAATA
GCTCCATGGTATGGACACATTCTTTCAGGAGAGAGCCACGGAAGAATTCTGAAGACTGAT
TTAAAAAAGGGTAGCTGCACAGTGCAATGTCAGACAGAGAAAGGTGGCTTAAACACAACA
CTGCCATTCCAAAATGTAAGTAAGTATGCATTTGGAAACTGCTCAAAATATATTGGCATA
AAGAGTCTCAAACTTGCAGTTGGTCTGAGGAATGTGCCTTCTAGATCTAGTAGAGGACTA
TTTGGGGCCATAGCAGGGTTTATAGAGGGAGGTTGGTCAGGACTAGTTGCTGGTTGGTAT
GGGTTCCAGCATTCAAATGACCAAGGGGTTGGTATGGCAGCAGATAGAGACTCAACCCAA
AAGGCAATTGATAAAATAACATCCAAAGTGAATAATATAGTCGACAAAATGAACAAGCAG
TATGAAATCATTGATCATGAATTCAGTGAGGTAGAAACTAGACTTAACATGATCAATAAT
AAGATTGATGATCAAATCCAGGATATATGGGCATATAATGCAGAATTGCTAGTTCTGCTT
GAAAACCAGAAAACACTCGATGAGCATGACGCAAATGTAAACAATCTATATAATAAAGTA
AAGAGGGCGTTGGGTTCTAATGCGGTGGAAGATGGGAAAGGATGTTTCGAGCTCTACCAC
AAATGTGATGACCAATGCATGGAGACAATTCGGAACGGGACCTACAACAGAAGGAAGTAT
CAAGAGGAGTCAAAATTAGAAAGACAGAAAATAGAGGGGGTCAAGCTGGAATCTGAAGGA
ACTTACAAAATCCTCACCATTTATTCGACTGTCGCCTCATCTCTTGTGATTGCAATGGGG
TTTGCTGCCTTCTTGTTCTGGGCCATGTCCAATGGGTCTTGCAGATGCAACATTTGTATA
TAA
>41rc
ATGGAGACAGTATCACTAATAACTATACTACTGGTAGCAACAGTAAGCAATGCAGATAAA
ATATGCATCGGCTATCAATCAACAAACTCCACAGAAACTGTGGACACACTAACAGAAAAC
AATGTCCCTGTGACACATGCCAAAGAACTGCTCCACACAGAGCATAATGGGATGCTGTGT
GCAACAAGCTTGGGACAACCTCTTATTTTGGACACCTGCACCATTGAAGGGCTAATCTAT
GGCAATCCTTCTTGTGATCTATCGCTGGAAGGAAGAGAATGGTCCTATATCGTCGAGAGA
CCATCAGCAGTTCACGGGTTGTGTTACCCAGGGAAGGTAGAAGATCTAGAAGAGCTAAGG
TCACTTTTTAGTTCTGCTAGATCTTATCAAAGAATCCAGATCTTCCCAGACACAATCTGG
AATGTTTCTTACGATGGGACAAGCACAGCATGCTCAGGTTCATTCTACAGAAGCATGAGA
TGGTTGACTCGAAAGAACGGCGATTACCCTATCCAAGACGCCCAGTACACAAATAATCAA
GGGAAGAACATTCTTTTCATGTGGGGTATAAATCACCCACCCACCGATGAAACGCAGAGA
GGGCTGTACACGAGAACCGACACAACAACAAGTGTGGCAACAGAAGAAATAAATAGGATC
TTCAAACCATTAATAGGACCAAGGCCTCTTGTCAACGGTTTGATGGGAAGAATTAATTAC
TATTGGTCTGTATTGAAACCGGGTCAAACACTGCGAATAAAATCTGATGGGAATCTAATA
GCTCCATGGTATGGACACATTCTTTCAGGAGAGAGCCACGGAAGAATTCTGAAGACTGAT
TTAAAAAAGGGTAGCTGCACAGTGCAATGTCAGACAGAGAAAGGTGGCTTAAACACAACA
CTGCCATTCCAAAATGTAAGTAAGTATGCATTTGGAAACTGCTCAAAATATATTGGCATA
AAGAGTCTCAAACTTGCAGTTGGTCTGAGGAATGTGCCTTCTAGATCTAGTAGAGGACTA
TTTGGGGCCATAGCAGGGTTTATAGAGGGAGGTTGGTCAGGACTAGTTGCTGGTTGGTAT
GGGTTCCAGCATTCAAATGACCAAGGGGTTGGTATGGCAGCAGATAGAGACTCAACCCAA
AAGGCAATTGATAAAATAACATCCAAAGTGAATAATATAGTCGACAAAATGAACAAGCAG
TATGAAATCATTGATCATGAATTCAGTGAGGTAGAAACTAGACTTAACATGATCAATAAT
AAGATTGATGATCAAATCCAGGATATATGGGCATATAATGCAGAATTGCTAGTTCTGCTT
GAAAACCAGAAAACACTCGATGAGCATGACGCAAATGTAAACAATCTATATAATAAAGTA
AAGAGGGCGTTGGGTTCTAATGCGGTGGAAGATGGGAAAGGATGTTTCGAGCTCTACCAC
AAATGTGATGACCAATGCATGGAGACAATTCGGAACGGGACCTACAACAGAAGGAAGTAT
CAAGAGGAGTCAAAATTAGAAAGACAGAAAATAGAGGGGGTCAAGCTGGAATCTGAAGGA
ACTTACAAAATCCTCACCATTTATTCGACTGTCGCCTCATCTCTTGTGATTGCAATGGGG
TTTGCTGCCTTCTTGTTCTGGGCCATGTCCAATGGGTCTTGCAGATGCAACATTTGTATA
TAA
>39rc
ATGGAGACAGTATCACTAATAACTATACTACTAGTAGCAACAGTAAGCAATGCAGATAAA
ATCTGCATCGGCTACCAATCAACAAACTCCACAGAAACTGTGGACACACTAACAGAAAAC
AATGTCCCTGTGACACATGCCAAAGAACTGCTCCACACAGAGCATAATGGAATGTTGTGT
GCAACAAGCTTGGGACAGCCTCTTATTTTAGACACCTGCACCATTGAAGGGATAATCTAT
GGCAATCCTTCTTGTGATCTATCGCTGGAAGGAAGGGAATGGTCCTATATCGTCGAGAGA
CCATCAGCTGTTAACGGATTGTGTTACCCCGGGAATGTAGAAAATCTAGAAGAGCTAAGG
TCACTTTTTAGTTCTGCTAGGTCTTATCAAAGAGTCCAGATTTTCCCAGACACAATCTGG
AATGTGTCTTACGATGGAACAAGCACAGCATGCTCAGATTCATTCTACAGAAGCATGAGA
TGGTTGACTCGAAAGGACGGCAATTACCCTACCCAAGACGCCCAATACACAAATAATCAA
GGGAAGAACATTCTTTTCATGTGGGGCATAAATCACCCACCCACCGATGATACGCAGAGA
AATCTGTACACGAGAACCGACACAACAACGAGTGTGGCAACAGAAGAAATAAATAGGATC
TTCAAACCATTGATAGGACCAAGGCCTCTTGTCAACGGTTTGATGGGAAGAATTGATTAT
TATTGGTCTGTATTGAAACCGGGTCAAACACTGCGAATAAAATCTGATGGGAATCTAATA
GCTCCATGGTATGGACACATTCTTTCAGGAGAGAGCCATGGAAGAATTCTGAAGACTGAT
CTAAAAAGAGGTAGCTGCACAGTGCAATGTCAGACAGAGAAAGGTGGCTTAAACACAACA
CTGCCATTCCAAAATGTAAGTAAGTATGCATTTGGAAACTGCTCAAAATACATTGGCATA
AAGAGTCTCAAACTTGCAGTTGGTCTGAGGAATGTGCCTTCTAGATCTAGTAGAGGACTA
TTCGGGGCCATAGCAGGGTTTATAGAGGGAGGTTGGTCAGGACTAGTTGCTGGTTGGTAT
GGGTTCCAGCATTCAAATGACCAAGGGGTAGGTATGGCAGCAGATAGAGACTCAACCCAA
AAGGCAATTGATAAAATAACATCCAAAGTGAATAATATAGTCGACAAAATGAACAAGCAG
TATGAAATCATTGATCATGAATTCAGTGAGGTAGAAACTAGACTTAACATGATCAATAAT
AAGATTGATGATCAAATCCAGGATATATGGGCATATAATGCAGAATTGCTAGTTCTGCTT
GAAAACCAGAAAACACTCGACGAGCATGACGCAAACGTGAACAATCTATATAATAAAGTA
AAGAGGGCGTTGGGTTCCAATGCGGTGGAAGATGGGAAAGGATGTTTTGAGCTATACCAC
AAATGTAATGACCAATGCATGGAGTCAATTCGGAACGGGACTTACAACAGAAGGAAGTAT
CAAGAGGAGTCAAAATTAGAAAGACAGAAAATAGAGGGGGTCAAGCTGGAATCTGAAGGA
ACTTACAAAATCCTCACCATTTATTCGACTGTTGCCTCATCTCTTGTGATTGCAATGGGG
TTTGCTGCCTTTTTGTTCTGGGCCATGTCCAATGGGTCTTGCAGATGCAACATTTGTATA
TAA
>38rc
ATGGAGACAGTATCACTAATAACTATACTACTGGTAGCAACAGTAAGCAATGCAGATAAA
ATCTGCATCGGCTATCAATCAACAAACTCCACAGAAACTGTGGACACACTAACAGAAAAC
AATGTCCCTGTGACACATGCCAAAGAACTGCTCCACACAGAGCACAATGGGATGCTGTGT
GCAACAAGCTTGGGACAACCTCTTATTTTGGACACCTGCACCATTGAAGGGCTAATCTAT
GGCAATCCTTCTTGTGATCTATCGCTGGAAGGAAGAGAATGGTCCTATATCGTCGAGAGA
CCATCAGCTGTTCACGGATTGTGTTACCCCGGGAATGTAGAAGATCTAGAAGAGCTAAGG
TCACTTTTTAGTTCTGCTAGGTCTTATCAAAGAATCCAGATCTTCCCAGACACAATCTGG
AATGTTTCTTACGATGGGACAAGCACAGCATGCTCAGGTTCATTCTACAAAAGCATGAGA
TGGTTGACTCGAAAAAACGGCGAGTACCCTACCCAAGACGCCCAATACACAAATAATCAA
GGGAAGAACATTCTTTTCATGTGGGGTATAAATCACCCACCCACCGATGATACGCAGAGA
GGGCTGTACACAAGAACCGACACAACAACAAGTGTGGCAACAGAAGAAATAAATAGGATC
TTCAAACCATTAATAGGACCAAGGCCTCTTGTCAACGGTTTGATGGGAAGAATCAATTAT
TACTGGTCTGTATTGAAACCGGGTCAAACACTGCGAATAAAATCTGATGGGAATCTAATA
GCTCCATGGTATGGACACATTCTTTCAGGAGAGAGCCACGGAAGAATTCTAAAGACTGAT
TTAAAAAGGGGTAGCTGCACAGTGCAGTGTCAGACAGAAAAAGGTGGCTTAAACACAACA
CTGCCATTCCAAAATGTTAGTAAGTATGCATTTGGAAACTGCTCAAAATATATTGGCATA
AAGAGTCTCAAACTTGCAGTTGGTCTGAGGAATGTGCCTTCTAGATCTAGTAGAGGACTA
TTCGGGGCCATAGCAGGGTTTATAGAGGGAGGTTGGTCAGGACTAGTTGCTGGTTGGTAT
GGGTTCCAGCATTCAAATGACCAAGGGGTTGGTATGGCAGCAGATAGAGACTCAACCCAA
AAGGCAATTGATAAAATAACATCCAAAGTGAATAATATAGTCGACAAAATGAACAAGCAG
TATGAAATCATTGATCATGAATTCAGTGAGGTAGAAACTAGACTTAACATGATTAATAAT
AAGATTGATGATCAAATCCAGGATATATGGGCATATAATGCAGAATTGCTAGTTCTGCTT
GAAAACCAGAAAACACTCGATGAGCATGACGCAAATGTAAACAATCTATATAATAAAGTA
AAGAGGGCGTTGGGTTCTAATGCGGTGGAAGATGGGAAAGGATGTTTCGAGCTATACCAC
AAATGTGATGACCAATGCATGGAGACAATTCGGAACGGGACCTACAACAGAAGGAAGTAT
CAAGAGGAATCAAAATTAGAAAGACAGAGAATAGAGGGGGTCAAGCTGGAATCTGAAGGA
ACTTACAAAATCCTCACCATTTATTCGACTGTCGCCTCATCTCTTGTGATTGCAATGGGG
TTTGCTGCCTTCTTGTTCTGGGCCATGTCTAATGGGTCTTGCAGATGCAACATTTGTATA
TAA
>37rc
ATGGAGACAGTATCACTAATGACTATACTACTAGTGGCAACAGTAAGCAATGCAGATAAG
ATCTGCATCGGCTATCAATCAACAAACTCCACAGAAACTGTGGACACACTAACAGAAAAC
AATGTCCCTGTGACACATGCCAAAGAACTGCTCCACACAGAGCATAATGGGATGCTGTGT
GCAACAAGCTTGGGAAACCCTCTTATTCTAGACACTTGCACCATTGAAGGGCTAATTTAT
GGCAATCCTTCTTGTGATCCATTGCTGGGAGGAAGAGAATGGTCCTATATCGTCGAGAGA
CCATCAGCTGTTAACGGACTGTGTTATCCCGGGATTGTAGAAAATCTAGAAGAGCTAAGG
TCACTTTTTAGCTCTGCTAGGTCTTATCAAAGGATCCAAATTTTCCCAGAAACAATCTGG
AATGTGACTTACAGTGGGACAAGCAAAGCATGCTCAGATTCATTCTACAGAAACATGAGG
TGGTTGACTCAAAAGAACAACGCTTACCCCATTCAAGATGCTCAATACACAAATAATCAA
GAGAAGAACATTCTTTTCATGTGGGGCATAAATCACCCACCTACCGAAACTTCGCAGACA
AATCTTTACACAAGAACCGACACAACAACGAGTGTGGCAACAGAAGAAATAAATAGGATC
TTTAAACCATTGATAGGACCAAGGCCTCTTGTCAACGGTTTGATGGGTAGAATTAATTAT
TATTGGTCGGTATTGAAACCGGGTCAGACACTGCGAATAAAATCTGATGGGAACCTAATA
GCTCCATGGTATGGACACATTCTTTCAGGAGAGAGCCACGGAAGAATCCTGAAGACTGAT
TTAAAAAGGGGTAGCTGCACAGTGCAGTGTCAGACAGAGAAAGGTGGCTTGAATACAACA
TTGCCATTCCAAAATGTGAGTAAGTATGCATTTGGAAACTGCTCAAAGTACATTGGCATA
AAGAGTCTCAAACTTGCAGTTGGTCTGAGGAATGTGCCTTCTAGATCTAGTAGAGGACTA
TTCGGGGCAATAGCAGGATTTATAGAGGGAGGTTGGTCAGGACTAGTTGCTGGTTGGTAT
GGGTTCCAGCATTCAAATGACCAAGGGGTTGGTATGGCAGCAGATAGAGACTCAACCCAA
AAGGCAATTGATAAAATAACATCCAAAGTGAATAATATCGTCGATAAAATGAACAAACAG
TATGAAATTATTGATCATGAATTCAGTGAGGTAGAAACTAGACTCAACATGATCAATAAT
AAGGTTGATGATCAAATCCAGGATATATGGGCATATAATGCAGAATTGCTAGTTCTGCTT
GAGAACCAGAAAACACTCGATGAACATGACTCAAATGTAAACAATCTATATAATAAAGTG
AAGAGGGCGTTGGGTTCCAATGCAGTGGAGGATGGGAAAGGATGTTTCGAGCTATACCAC
AAATGTGATGACCAGTGCATGGAGACAATTCGGAACGGGACCTACAACAGAAGGAAGTAT
CAAGAGGAATCAAAATTAGAAAGACAGAAAATAGAGGGGGTCAAGCTGGAATCTGAAGGA
ACTTACAAAATCCTCACCATTTATTCGACTGTCGCCTCATCTCTTGTGATTGCAATGGGG
TTTGCTGCCTTCTTGTTCTGGGCCATGTCCAACGGGTCTTGCAGATGCAACATTTGTATA
TAA
>36
ATGGAGACAGTATCACTAATAACTATACTACTGGTAGCAACAGTAAGCAATGCAGATAAA
ATCTGCATCGGCTATCAATCAACAAACTCCACAGAAACTGTGGACACACTAACAGAAAAC
AATGTCCCTGTGACACATGCCAAAGAACTGCTCCACACAGAGCATAATGGGATGCTGTGT
GCAACAAGCTTGGGACAACCTCTTATTTTGGACACCTGCACCATTGAAGGGCTAATCTAT
GGCAATCCTTCTTGTGATCTATCGCTGGAAGGAAGAGAATGGTCCTATATCGTCGAGAGA
CCATCAGCTGTTCACGGATTGTGTTACCCCGGGAATGTAGAAGATCTAGAAGAGCTAAGG
TCACTTTTTAGTTCTGCTAGGTCTTATCAAAGAATCCAGATCTTCCCAGACACAATCTGG
AATGTTTCTTACGATGGGACAAGCACAGCATGCTCAGGTTCATTCTACAAAAGCATGAGA
TGGTTGACTCGAAAAAACGGCGAGTACCCTACCCAAGACGCCCAATACACAAATAATCAA
GGGAAGAACATTCTTTTCATGTGGGGTATAAATCACCCACCCACCGATGATACGCAGAGA
GGGCTGTACACAAGAACCGACACAACAACAAGTGTGGCAACAGAAGAAATAAATAGGATT
TTCAAACCATTAATAGGACCAAGGCCTCTTGTCAACGGTTTGATGGGAAGAATCAATTAT
TACTGGTCTGTATTGAAACCGGGTCAAACACTGCGAATAAAATCTGATGGGAATCTAATA
GCTCCATGGTATGGACACATTCTTTCAGGAGAGAGCCATGGAAGAATTCTAAAGACTGAT
TTAAAAAGGGGTAGCTGCACAGTGCAGTGCCAGACAGAAAAAGGTGGCTTAAACACAACA
CTGCCATTCCAAAATGTTAGTAAGTATGCATTTGGAAACTGCTCAAAATACATTGGCATA
AAGAGTCTCAAACTTGCAGTTGGTCTGAGGAATGTGCCTTCTAGATCTAGTAGAGGACTA
TTCGGGGCCATAGCAGGGTTTATAGAGGGAGGTTGGTCAGGACTAGTTGCTGGTTGGTAT
GGGTTCCAGCATTCAAATGACCAAGGGGTTGGTATGGCAGCAGATAGAGACTCAACCCAA
AAGGCAATTGATAAAATAACATCCAAAGTGAATAATATAGTCGACAAAATGAACAAGCAG
TATGAAATCATTGATCATGAATTCAGTGAGGTAGAAACTAGACTTAACATGATTAATAAT
AAGATTGATGATCAAATCCAGGATATATGGGCATATAATGCAGAATTGCTAGTTCTGCTT
GAAAACCAGAAAACACTCGATGAGCATGACGCAAATGTAAACAATCTATATAATAAAGTA
AAGAGGGCGTTGGGTTCTAATGCGGTGGAAGATGGGAAAGGATGTTTCGAGCTATACCAC
AAATGTGATGACCAATGCATGGAGACAATTCGGAACGGGACCTACAACAGAAGGAAGTAT
CAAGAGGAATCAAAGTTAGAAAGACAGAGAATAGAGGGGGTCAAGCTGGAATCTGAAGGA
ACTTACAAAATCCTCACCATTTATTCGACTGTCGCCTCATCTCTTGTGATTGCAATGGGG
TTTGCTGCCTTCTTGTTCTGGGCCATGTCTAATGGGTCTTGCAGATGCAACATTTGTATA
TAA
>34
ATGGAGACAGTATCACTAATAACTATACTACTGGTAGCAACAGTAAGCAATGCAGATAAA
ATCTGCATCGGCTATCAATCAACAAACTCCACAGAAACTGTGGACACACTAACAGAAAAC
AATGTCCCTGTGACACATGCCAAAGAACTGCTCCACACAGAGCATAATGGGATGCTGTGT
GCAACAAGCTTGGGACAACCTCTTATTTTGGACACCTGCACCATTGAAGGGCTAATCTAT
GGCAATCCTTCTTGTGATCTATCGCTGGAAGGAAGAGAATGGTCCTATATCGTCGAGAGA
CCATCAGCTGTTCACGGATTGTGTTACCCCGGGAATGTAGAAGATCTAGAAGAGCTAAGG
TCACTTTTTAGTTCTGCTAGGTCTTATCAAAGAATCCAGATCTTCCCAGACACAATCTGG
AATGTTTCTTACGATGGGACAAGCACAGCATGCTCAGGTTCATTCTACAAAAGCATGAGA
TGGTTGACTCGAAAAAACGGCGAGTACCCTACCCAAGACGCCCAATACACAAATAATCAA
GGGAAGAACATTCTTTTCATGTGGGGTATAAATCACCCACCCACCGATGATACGCAGAGA
GGGCTGTACACAAGAACCGACACAACAACAAGTGTGGCAACAGAAGAAATAAATAGGATT
TTCAAACCATTAATAGGACCAAGGCCTCTTGTCAACGGTTTGATGGGAAGAATCAATTAT
TACTGGTCTGTATTGAAACCGGGTCAAACACTGCGAATAAAATCTGATGGGAATCTAATA
GCTCCATGGTATGGACACATTCTTTCAGGAGAGAGCCATGGAAGAATTCTAAAGACTGAT
TTAAAAAGGGGTAGCTGCACAGTGCAGTGCCAGACAGAAAAAGGTGGCTTAAACACAACA
CTGCCATTCCAAAATGTTAGTAAGTATGCATTTGGAAACTGCTCAAAATACATTGGCATA
AAGAGTCTCAAACTTGCAGTTGGTCTGAGGAATGTGCCTTCTAGATCTAGTAGAGGACTA
TTCGGGGCCATAGCAGGGTTTATAGAGGGAGGTTGGTCAGGACTAGTTGCTGGTTGGTAT
GGGTTCCAGCATTCAAATGACCAAGGGGTTGGTATGGCAGCAGATAGAGACTCAACCCAA
AAGGCAATTGATAAAATAACATCCAAAGTGAATAATATAGTCGACAAAATGAACAAGCAG
TATGAAATCATTGATCATGAATTCAGTGAGGTAGAAACTAGACTTAACATGATTAATAAT
AAGATTGATGATCAAATCCAGGATATATGGGCATATAATGCAGAATTGCTAGTTCTGCTT
GAAAACCAGAAAACACTCGATGAGCATGACGCAAATGTAAACAATCTATATAATAAAGTA
AAGAGGGCGTTGGGTTCTAATGCGGTGGAAGATGGGAAAGGATGTTTCGAGCTATACCAC
AAATGTGATGACCAATGCATGGAGACAATTCGGAACGGGACCTACAACAGAAGGAAGTAT
CAAGCGGAATCAAAGTTAGAAAGACAGAGAATAGAGGGGGTCAAGCTGGAATCTGAAGGA
ACTTACAAAATCCTCACCATTTATTCGACTGTCGCCTCATCTCTTGTGATTGCAATGGGG
TTTGCTGCCTTCTTGTTCTGGGCCATGTCTAATGGGTCTTGCAGATGCAACATTTGTATA
TAA
>33
ATGGAGACAGTATCACTAATAACTATACTACTGGTAGCAACAGTAAGCAATGCAGATAAA
ATATGCATCGGCTATCAATCAACAAACTCCACAGAAACTGTGGACACACTAACAGAAAAC
AATGTCCCTGTGACACATGCCAAAGAACTGCTCCACACAGAGCATAATGGGATGCTGTGT
GCAACAAGCTTGGGACAACCTCTTATTTTGGACACCTGCACCATTGAAGGGCTAATCTAT
GGCAATCCTTCTTGTGATCTATCGCTGGAAGGAAGAGAATGGTCCTATATCGTCGAGAGA
CCATCAGCAGTTCACGGGTTGTGTTACCCAGGGAAGGTAGAAGATCTAGAAGAGCTAAGG
TCACTTTTTAGTTCTGCTAGATCTTATCAAAGAATCCAGATCTTCCCAGACACAATCTGG
AATGTTTCTTACGATGGGACAAGCACAGCATGCTCAGGTTCATTCTACAGAAGCATGAGA
TGGTTGACTCGAAAGAACGGCGATTACCCTATCCAAGACGCCCAGTACACAAATAATCAA
GGGAAGAACATTCTTTTCATGTGGGGTATAAATCACCCACCCACCGATGAAACGCAGAGA
GGGCTGTACACGAGAACCGACACAACAACAAGTGTGGCAACAGAAGAAATAAATAGGATC
TTCAAACCATTAATAGGACCAAGGCCTCTTGTCAACGGTTTGATGGGAAGAATTAATTAC
TATTGGTCTGTATTGAAACCGGGTCAAACACTGCGAATAAAATCTGATGGGAATCTAATA
GCTCCATGGTATGGACACATTCTTTCAGGAGAGAGCCACGGAAGAATTCTGAAGACTGAT
TTAAAAAAGGGTAGCTGCACAGTGCAATGTCAGACAGAGAAAGGTGGCTTAAACACAACA
CTGCCATTCCAAAATGTAAGTAAGTATGCATTTGGAAACTGCTCAAAATATATTGGCATA
AAGAGTCTCAAACTTGCAGTTGGTCTGAGGAATGTGCCTTCTAGATCTAGTAGAGGACTA
TTTGGGGCCATAGCAGGGTTTATAGAGGGAGGTTGGTCAGGACTAGTTGCTGGTTGGTAT
GGGTTCCAGCATTCAAATGACCAAGGGGTTGGTATGGCAGCAGATAGAGACTCAACCCAA
AAGGCAATTGATAAAATAACATCCAAAGTGAATAATATAGTCGACAAAATGAACAAGCAG
TATGAAATCATTGATCATGAATTCAGTGAGGTAGAAACTAGACTTAACATGATCAATAAT
AAGATTGATGATCAAATCCAGGATATATGGGCATATAATGCAGAATTGCTAGTTCTGCTT
GAAAACCAGAAAACACTCGATGAGCATGACGCAAATGTAAACAATCTATATAATAAAGTA
AAGAGGGCGTTGGGTTCTAATGCGGTGGAAGATGGGAAAGGATGTTTCGAGCTCTACCAC
AAATGTGATGACCAATGCATGGAGACAATTCGGAACGGGACCTACAACAGAAGGAAGTAT
CAAGAGGAGTCAAAATTAGAAAGACAGAAAATAGAGGGGGTCAAGCTGGAATCTGAAGGA
ACTTACAAAATCCTCACCATTTATTCGACTGTCGCCTCATCTCTTGTGATTGCAATGGGG
TTTGCTGCCTTCTTGTTCTGGGCCATGTCCAATGGGTCTTGCAGATGCAACATTTGTATA
TAA
>32rc
ATGGAGACAGTATCACTAATAACTATACTACTGGTAGCAACAGTAAGCAATGCAGATAAA
ATATGCATCGGCTATCAATCAACAAACTCCACAGAAACTGTGGACACACTAACAGAAAAC
AATGTCCCTGTGACACATGCCAAAGAACTGCTCCACACAGAGCATAATGGGATGCTGTGT
GCAACAAGCTTGGGACAACCTCTTATTTTGGACACCTGCACCATTGAAGGGCTAATCTAT
GGCAATCCTTCTTGTGATCTATCGCTGGAAGGAAGAGAATGGTCCTATATCGTCGAGAGA
CCATCAGCAGTTCACGGGTTGTGTTACCCAGGGAAGGTAGAAGATCTAGAAGAGCTAAGG
TCACTTTTTAGTTCTGCTAGATCTTATCAAAGAATCCAGATCTTCCCAGACACAATCTGG
AATGTTTCTTACGATGGGACAAGCACAGCATGCTCAGGTTCATTCTACAGAAGCATGAGA
TGGTTGACTCGAAAGAACGGCGATTACCCTATCCAAGACGCCCAGTACACAAATAATCAA
GGGAAGAACATTCTTTTCATGTGGGGTATAAATCACCCACCCACCGATGAAACGCAGAGA
GGGCTGTACACGAGAACCGACACAACAACAAGTGTGGCAACAGAAGAAATAAATAGGATC
TTCAAACCATTAATAGGACCAAGGCCTCTTGTCAACGGTTTGATGGGAAGAATTAATTAC
TATTGGTCTGTATTGAAACCGGGTCAAACACTGCGAATAAAATCTGATGGGAATCTAATA
GCTCCATGGTATGGACACATTCTTTCAGGAGAGAGCCACGGAAGAATTCTGAAGACTGAT
TTAAAAAAGGGTAGCTGCACAGTGCAATGTCAGACAGAGAAAGGTGGCTTAAACACAACA
CTGCCATTCCAAAATGTAAGTAAGTATGCATTTGGAAACTGCTCAAAATATATTGGCATA
AAGAGTCTCAAACTTGCAGTTGGTCTGAGGAATGTGCCTTCTAGATCTAGTAGAGGACTA
TTTGGGGCCATAGCAGGGTTTATAGAGGGAGGTTGGTCAGGACTAGTTGCTGGTTGGTAT
GGGTTCCAGCATTCAAATGACCAAGGGGTTGGTATGGCAGCAGATAGAGACTCAACCCAA
AAGGCAATTGATAAAATAACATCCAAAGTGAATAATATAGTCGACAAAATGAACAAGCAG
TATGAAATCATTGATCATGAATTCAGTGAGGTAGAAACTAGACTTAACATGATCAATAAT
AAGATTGATGATCAAATCCAGGATATATGGGCATATAATGCAGAATTGCTAGTTCTGCTT
GAAAACCAGAAAACACTCGATGAGCATGACGCAAATGTAAACAATCTATATAATAAAGTA
AAGAGGGCGTTGGGTTCTAATGCGGTGGAAGATGGGAAAGGATGTTTCGAGCTCTACCAC
AAATGTGATGACCAATGCATGGAGACAATTCGGAACGGGACCTACAACAGAAGGAAGTAT
CAAGAGGAGTCAAAATTAGAAAGACAGAAAATAGAGGGGGTCAAGCTGGAATCTGAAGGA
ACTTACAAAATCCTCACCATTTATTCGACTGTCGCCTCATCTCTTGTGATTGCAATGGGG
TTTGCTGCCTTCTTGTTCTGGGCCATGTCCAATGGGTCTTGCAGATGCAACATTTGTATA
TAA
>31
ATGGAGACAGTATCACTAATAACTATACTACTGGTAGCAACAGTAAGCAATGCAGATAAA
ATATGCATCGGCTATCAATCAACAAACTCCACAGAAACTGTGGACACACTAACAGAAAAC
AATGTCCCTGTGACACATGCCAAAGAACTGCTCCACACAGAGCATAATGGGATGCTGTGT
GCAACAAGCTTGGGACAACCTCTTATTTTGGACACCTGCACCATTGAAGGGCTAATCTAT
GGCAATCCTTCTTGTGATCTATCGCTGGAAGGAAGAGAATGGTCCTATATCGTCGAGAGA
CCATCAGCAGTTCACGGGTTGTGTTACCCAGGGAAGGTAGAAGATCTAGAAGAGCTAAGG
TCACTTTTTAGTTCTGCTAGATCTTATCAAAGAATCCAGATCTTCCCAGACACAATCTGG
AATGTTTCTTACGATGGGACAAGCACAGCATGCTCAGGTTCATTCTACAGAAGCATGAGA
TGGTTGACTCGAAAGAACGGCGATTACCCTATCCAAGACGCCCAGTACACAAATAATCAA
GGGAAGAACATTCTTTTCATGTGGGGTATAAATCACCCACCCACCGATGAAACGCAGAGA
GGGCTGTACACGAGAACCGACACAACAACAAGTGTGGCAACAGAAGAAATAAATAGGATC
TTCAAACCATTAATAGGACCAAGGCCTCTTGTCAACGGTTTGATGGGAAGAATTAATTAC
TATTGGTCTGTATTGAAACCGGGTCAAACACTGCGAATAAAATCTGATGGGAATCTAATA
GCTCCATGGTATGGACACATTCTTTCAGGAGAGAGCCACGGAAGAATTCTGAAGACTGAT
TTAAAAAAGGGTAGCTGCACAGTGCAATGTCAGACAGAGAAAGGTGGCTTAAACACAACA
CTGCCATTCCAAAATGTAAGTAAGTATGCATTTGGAAACTGCTCAAAATATATTGGCATA
AAGAGTCTCAAACTTGCAGTTGGTCTGAGGAATGTGCCTTCTAGATCTAGTAGAGGACTA
TTTGGGGCCATAGCAGGGTTTATAGAGGGAGGTTGGTCAGGACTAGTTGCTGGTTGGTAT
GGGTTCCAGCATTCAAATGACCAAGGGGTTGGTATGGCAGCAGATAGAGACTCAACCCAA
AAGGCAATTGATAAAATAACATCCAAAGTGAATAATATAGTCGACAAAATGAACAAGCAG
TATGAAATCATTGATCATGAATTCAGTGAGGTAGAAACTAGACTTAACATGATCAATAAT
AAGATTGATGATCAAATCCAGGATATATGGGCATATAATGCAGAATTGCTAGTTCTGCTT
GAAAACCAGAAAACACTCGATGAGCATGACGCAAATGTAAACAATCTATATAATAAAGTA
AAGAGGGCGTTGGGTTCTAATGCGGTGGAAGATGGGAAAGGATGTTTCGAGCTCTACCAC
AAATGTGATGACCAATGCATGGAGACAATTCGGAACGGGACCTACAACAGAAGGAAGTAT
CAAGAGGAGTCAAAATTAGAAAGACAGAAAATAGAGGGGGTCAAGCTGGAATCTGAAGGA
ACTTACAAAATCCTCACCATTTATTCGACTGTCGCCTCATCTCTTGTGATTGCAATGGGG
TTTGCTGCCTTCTTGTTCTGGGCCATGTCCAATGGGTCTTGCAGATGCAACATTTGTATA
TAA
>30rc
ATGGAGACAGTATCACTAATAACTATACTAATAGTAGCAACAGTAAGCAATGCAGATAAA
ATCTGCATCGGCTACCAATCAACAAACTCCACAGAAACTGTGGACACACTAACAGAAAAC
AATGTCCCTGTGACACATGCCAAAGAACTGCTCCACACAGAGCATAATGGAATGCTGTGT
GCAACAAGCTTGGGACAACCTCTTATTTTAGACACCTGCACCATTGAAGGGCTAATCTAT
GGCAATCCTTCTTGTGATCTATCGCTGGAAGGAAGAGAATGGTCATATATCGTCGAAAGA
CCATCAGCTATTAACGGATTGTGTTACCCCGGGAATGTAGAAAATCTAGAAGAGCTGAGG
TCACTTTTTAGTTCTGCTAGGTCTTATCAAAGAATCCAGATTTTCCCAGACACAATCTGG
AATGTGTCTTACGATGGAACAAGCACAGCATGCTCAAATTCATTCTACAGAAGCATGAGA
TGGTTGACTCGAAAGGACGGCAATTACCCTACTCAAGACGCTCAATACACAAATAATCAA
GGGAAGAACATTCTTTTCATGTGGGGAATAAATCACCCACCCACCGATGATACGCAGAGA
AATCTGTACACGAGGACCGACACAACAACGAGTGTAGCAACAGAAGAAATAAATAGGATC
TTCAAACCATTGATAGGACCAAGGCCTCTTGTCAACGGTTTGATGGGAAGAATTGATTAT
TATTGGTCTGTATTGAAACCGGGTCAAACACTGCGAATAAAATCTGATGGGAATCTAATA
GCTCCATGGTATGGACACATTCTCTCAGGAGAGAGCCATGGAAGAATTCTGAAGACTGAT
TTAAAAAGAGGTAGCTGCACAGTGCAATGTCAGACAGAGAAAGGTGGCTTAAACACAACA
CTGCCATTCCAAAATGTAAGTAAGTATGCATTTGGAAACTGCTCAAAATACATTGGCATA
AAGAGTCTCAAGCTTGCAGTTGGTCTGAGGAATGTACCTTCTAGATCTAGTAGAGGACTA
TTCGGGGCCATAGCAGGATTTATAGAGGGAGGTTGGTCAGGACTAGTTGCTGGTTGGTAT
GGGTTCCAGCATTCAAATGACCAAGGGGTAGGTATGGCAGCAGATAGAGACTCAACCCAA
AAGGCAATCGATAAAATAACATCCAAAGTGAATAATATAGTCGACAAAATGAACAAGCAG
TATGAAATCATTGATCATGAATTCAGTGAGGTAGAAACTAGACTTAACATGATCAATAAT
AAGATTGATGATCAAATCCAGGACATATGGGCATATAATGCAGAATTGCTAGTTCTGCTT
GAAAACCAGAAAACACTCGACGAGCATGACGCAAATGTGAACAATCTATATAATAAAGTA
AAGAGGGCGTTGGGTTCCAATGCGGTGGAGGATGGGAAAGGATGTTTCGAGCTATACCAC
AAGTGTAATGACCAATGCATGGAGACAATTCGGAACGGGACCTACAACAGAAGGAAGTAT
CAAGAGGAGTCTAAATTAGAAAGACAGAAAATAGAGGGGGTCAAGCTGGAATCTGAAGGA
ACTTACAAAATCCTCACCATTTATTCGACTGTTGCCTCATCTCTTGTGATTGCAATGGGG
TTTGCTGCCTTTTTGTTCTGGGCCATGTCCAATGGGTCTTGCAGATGCAACATTTGTATA
TAA
>3
ATGGAGACAGTATCACTAATAACTATACTAATAGTAGCAACAGTAAGCAATGCAGATAAA
ATCTGCATCGGCTACCAATCAACAAACTCCACAGAAACTGTGGACACACTAACAGAAAAC
AATGTCCCTGTGACACATGCCAAAGAACTGCTCCACACAGAGCATAATGGAATGCTGTGT
GCAACAAGCTTGGGACAACCTCTTATTTTAGACACCTGCACCATTGAAGGGCTAATCTAT
GGCAATCCTTCTTGTGATCTATCGCTGGAAGGAAGAGAATGGTCATATATCGTCGAAAGA
CCATCAGCTATTAACGGATTGTGTTACCCCGGGAATGTAGAAAATCTAGAAGAGCTAAGG
TCACTTTTTAGTTCTGCTAGGTCTTATCAAAGAATCCAGATTTTCCCAGACACAATCTGG
AATGTGTCTTACGATGGAACAAGCACAGCATGCTCAAATTCATTCTACAGAAGCATGAGA
TGGTTGACTCGAAAGGACGGCAATTACCCTACTCAAGACGCTCAATACACAAATAATCAA
GGGAAGAACATTCTTTTCATGTGGGGAATAAATCACCCACCCACCGATGATACGCAGAGA
AATCTGTACACGAGGACCGACACAACAACGAGTGTAGCAACAGAAGAAATAAATAGGATC
TTCAAACCATTGATAGGACCAAGGCCTCTTGTCAACGGTTTGATGGGAAGAATTGATTAT
TATTGGTCTGTATTGAAACCGGGTCAAACACTGCGAATAAAATCTGATGGGAATCTAATA
GCTCCATGGTATGGACACATTCTCTCAGGAGAGAGCCATGGAAGAATTCTGAAGACTGAT
TTAAAAAGAGGTAGCTGCACAGTGCAATGTCAGACAGAGAAAGGTGGCTTAAACACAACA
CTGCCATTCCAAAATGTAAGTAAGTATGCATTTGGAAACTGCTCAAAATACATTGGCATA
AAGAGTCTCAAGCTTGCAGTTGGTCTGAGGAATGTACCTTCTAGATCTAGTAGAGGACTA
TTCGGGGCCATAGCAGGATTTATAGAGGGAGGTTGGTCAGGACTAGTTGCTGGTTGGTAT
GGGTTCCAGCATTCAAATGACCAAGGGGTAGGTATGGCAGCAGATAGAGACTCAACCCAA
AAGGCAATCGATAAAATAACATCCAAAGTGAATAATATAGTCGACAAAATGAACAAGCAG
TATGAAATCATTGATCATGAATTCAGTGAGGTAGAAACTAGACTTAACATGATCAATAAT
AAGATTGATGATCAAATCCAGGACATATGGGCATATAATGCAGAATTGCTAGTTCTGCTT
GAAAACCAGAAAACACTCGACGAGCATGACGCAAATGTGAACAATCTATATAATAAAGTA
AAGAGGGCGTTGGGTTCCAATGCGATGGAGGATGGGAAAGGATGTTTCGAGCTATACCAC
AAGTGTAATGACCAATGCATGGAGACAATTCGGAACGGGACCTACAACAGAAGGAAGTAT
CAAGAGGAGTCTAAATTAGAAAGACAGAAAATAGAGGGGGTCAAGCTGGAATCTGAAGGA
ACTTACAAAATCCTCACCATTTATTCGACTGTTGCCTCATCTCTTGTGATTGCAATGGGG
TTTGCTGCCTTTTTGTTCTGGGCCATGTCCAATGGGTCTTGCAGATGCAACATTTGTATA
TAA
>29rc
ATGGAGACAGTATCACTAATGACTATACTACTAGTGGCAACAGTAAGCAACGCCGATAAG
ATCTGCATCGGCTATCAATCAACAAACTCCACAGAAACTGTGGACACACTAACAGAAAAC
AATGTCCCTGTGACACATGCCAAAGAACTGCTCCACACAGAGCATAATGGGATGCTGTGT
GCAACAAGCTTGGGAAACCCTCTTATTCTAGACACTTGCACCATTGAAGGGCTAATTTAT
GGCAATCCTTCTTGTGATCCATTGCTGGGAGGAAGAGAATGGTCCTATATCGTCGAGAGA
CCATCAGCTGTTAACGGACTGTGTTATCCCGGGATTGTAGAAAATCTAGAAGAGCTAAGG
TCACTTTTTAGCTCTGCTAGGTCTTATCAAAGGATCCAAATTTTCCCAGAAACAATCTGG
AATGTGACTTACAGTGGGACAAGCAAAGCATGCTCAGATTCATTCTACAGAAACATGAGG
TGGTTGACTCAAAAGAACAACGCTTACCCCATTCAAGATGCTCAATACACAAATAATCAA
GAGAAGAACATTCTTTTCATGTGGGGCATAAATCACCCACCTACCGAAACTTCGCAGACA
AATCTTTACACAAGAACCGACACAACAACGAGTGTGGCAACAGAAGAAATAAATAGGATC
TTTAAACCATTGATAGGACCAAGGCCTCTTGTCAACGGTTTGATGGGTAGAATTAATTAT
TATTGGTCGGTATTGAAACCGGGTCAGACACTGCGAATAAAATCTGATGGGAACCTAATA
GCTCCATGGTATGGACACATTCTTTCAGGAGAGAGCCACGGAAGAATCCTGAAGACTGAT
TTAAAAAGGGGTAGCTGCACAGTGCAGTGTCAGACAGAGAAAGGTGGCTTGAATACAACA
TTGCCATTCCAAAATGTGAGTAAGTATGCATTTGGAAACTGCTCAAAGTACATTGGCATA
AAGAGTCTCAAACTTGCAGTTGGTCTGAGGAATGTGCCTTCTAGATCTAGTAGAGGACTA
TTCGGGGCAATAGCAGGATTTATAGAGGGAGGTTGGTCAGGACTAGTTGCTGGTTGGTAT
GGGTTCCAGCATTCAAATGACCAAGGGGTTGGTATGGCAGCAGATAGAGACTCAACCCAA
AAGGCAATTGATAAAATAACATCCAAAGTGAATAATATCGTCGATAAAATGAACAAACAG
TATGAAATTATTGATCATGAATTCAGTGAGGTAGAAACTAGACTCAACATGATCAATAAT
AAGGTTGATGATCAAATCCAGGATATATGGGCATATAATGCAGAATTGCTAGTCCTGCTT
GAGAACCAGAAAACACTCGATGAACATGACTCAAATGTAAACAATCTATATAATAAAGTG
AAGAGGGCGTTGGGTTCCAATGCAGTGGAGGATGGGAAAGGATGTTTCGAGCTATACCAC
AAATGTGATGACCAGTGCATGGAGACAATTCGGAACGGGACCTACAACAGAAGGAAGTAT
CAAGAGGAATCAAAATTAGAAAGACAGAAAATAGAGGGGGTCAAGCTGGAATCTGAAGGA
ACTTACAAAATCCTCACCATTTATTCGACTGTCGCCTCATCTCTTGTGATTGCAATGGGG
TTTGCTGCCTTCTTGTTCTGGGCCATGTCCAACGGGTCTTGCAGATGCAACATTTGTATA
TAA
>28rc
ATGGAGACAGTATCACTAATAACTATACTACTGGTAGCAACAGTAAGCAATGCAGATAAA
ATCTGCATCGGCTATCAATCAACAAACTCCACAGAAACTGTGGACACACTAACAGAAAAC
AATGTCCCTGTGACACATGCCAAAGAACTGCTCCACACAGAGCATAATGGGATGCTGTGT
GCAACAAGCTTGGGACAACCTCTTATTTTGGACACCTGCACCATTGAAGGGCTAATCTAT
GGCAATCCTTCTTGTGATCTATCGCTGGAAGGAAGAGAATGGTCCTATATCGTCGAGAGA
CCATCAGCTGTTCACGGATTGTGTTACCCCGGGAATGTAGAAGATCTAGAAGAGCTAAGG
TCACTTTTTAGTTCTGCTAGGTCTTATCAAAGAATCCAGATCTTCCCAGACACAATCTGG
AATGTTTCTTACGATGGGACAAGCACAGCATGCTCAGGTTCATTCTACAAAAGCATGAGA
TGGTTGACTCGAAAAAACGGCGAGTACCCTACCCAAGACGCCCAATACACAAATAATCAA
GGGAAGAACATTCTTTTCATGTGGGGTATAAATCACCCACCCACCGATGATACGCAGAGA
GGGCTGTACACAAGAACCGACACAACAACAAGTGTGGCAACAGAAGAAATAAATAGGATT
TTCAAACCATTAATAGGACCAAGGCCTCTTGTCAACGGTTTGATGGGAAGAATCAATTAT
TACTGGTCTGTATTGAAACCGGGTCAAACACTGCGAATAAAATCTGATGGGAATCTAATA
GCTCCATGGTATGGACACATTCTTTCAGGAGAGAGCCACGGAAGAATTCTAAAGACTGAT
TTAAAAAGGGGTAGCTGCACAGTGCAGTGTCAGACAGAAAAAGGTGGCTTAAACACAACA
CTGCCATTCCAAAATGTTAGTAAGTATGCATTTGGAAACTGCTCAAAATATATTGGCATA
AAGAGTCTCAAACTTGCAGTTGGTCTGAGGAATGTGCCTTCTAGATCTAGTAGAGGACTA
TTCGGGGCCATAGCAGGGTTTATAGAGGGAGGTTGGTCAGGACTAGTTGCTGGTTGGTAT
GGGTTCCAGCATTCAAATGACCAAGGGGTTGGTATGGCAGCAGATAGAGACTCAACCCAA
AAGGCAATTGATAAAATAACATCCAAAGTGAATAATATAGTCGACAAAATGAACAAGCAG
TATGAAATCATTGATCATGAATTCAGTGAGGTAGAAACTAGACTTAACATGATTAATAAT
AAGATTGATGATCAAATCCAGGATATATGGGCATATAATGCAGAATTGCTAGTTCTGCTT
GAAAACCAGAAAACACTCGATGAGCATGACGCAAATGTAAACAATCTATATAATAAAGTA
AAGAGGGCGTTGGGTTCTAATGCGGTGGAAGATGGGAAAGGATGTTTCGAGCTATACCAC
AAATGTGATGACCAATGCATGGAGACAATTCGGAACGGGACCTACAACAGAAGGAAGTAT
CAAGAGGAATCAAAGTTAGAAAGACAGAGAATAGAGGGGGTCAAGCTGGAATCTGAAGGA
ACTTACAAAATCCTCACCATTTATTCGACTGTCGCCTCATCTCTTGTGATTGCAATGGGG
TTTGCTGCCTTCTTGTTCTGGGCCATGTCTAATGGGTCTTGCAGATGCAACATTTGTATA
TAA
>27
ATGGAGACAGTATCACTAATAACTATACTACTGGTAGCAACAGTAAGCAATGCAGATAAA
ATATGCATCGGCTATCAATCAACAAACTCCACAGAAACTGTGGACACACTAACAGAAAAC
AATGTCCCTGTGACACATGCCAAAGAACTGCTCCACACAGAGCATAATGGGATGCTGTGT
GCAACAAGCTTGGGACAACCTCTTATTTTGGACACCTGCACCATTGAAGGGCTAATCTAT
GGCAATCCTTCTTGTGATCTATCGCTGGAAGGAAGAGAATGGTCCTATATCGTCGAGAGA
CCATCAGCAGTTCACGGGTTGTGTTACCCAGGGAAGGTAGAAGATCTAGAAGAGCTAAGG
TCACTTTTTAGTTCTGCTAGATCTTATCAAAGAATCCAGATCTTCCCAGACACAATCTGG
AATGTTTCTTACGATGGGACAAGCACAGCATGCTCAGGTTCATTCTACAGAAGCATGAGA
TGGTTGACTCGAAAGAACGGCGATTACCCTATCCAAGACGCCCAGTACACAAATAATCAA
GGGAAGAACATTCTTTTCATGTGGGGTATAAATCACCCACCCACCGATGAAACGCAGAGA
GGGCTGTACACGAGAACCGACACAACAACAAGTGTGGCAACAGAAGAAATAAATAGGATC
TTCAAACCATTAATAGGACCAAGGCCTCTTGTCAACGGTTTGATGGGAAGAATTAATTAC
TATTGGTCTGTATTGAAACCGGGTCAAACACTGCGAATAAAATCTGATGGGAATCTAATA
GCTCCATGGTATGGACACATTCTTTCAGGAGAGAGCCACGGAAGAATTCTGAAGACTGAT
TTAAAAAAGGGTAGCTGCACAGTGCAATGTCAGACAGAGAAAGGTGGCTTAAACACAACA
CTGCCATTCCAAAATGTAAGTAAGTATGCATTTGGAAACTGCTCAAAATATATTGGCATA
AAGAGTCTCAAACTTGCAGTTGGTCTGAGGAATGTGCCTTCTAGATCTAGTAGAGGACTA
TTTGGGGCCATAGCAGGGTTTATAGAGGGAGGTTGGTCAGGACTAGTTGCTGGTTGGTAT
GGGTTCCAGCATTCAAATGACCAAGGGGTTGGTATGGCAGCAGATAGAGACTCAACCCAA
AAGGCAATTGATAAAATAACATCCAAAGTGAATAATATAGTCGACAAAATGAACAAGCAG
TATGAAATCATTGATCATGAATTCAGTGAGGTAGAAACTAGACTTAACATGATCAATAAT
AAGATTGATGATCAAATCCAGGATATATGGGCATATAATGCAGAATTGCTAGTTCTGCTT
GAAAACCAGAAAACACTCGATGAGCATGACGCAAATGTAAACAATCTATATAATAAAGTA
AAGAGGGCGTTGGGTTCTAATGCAGTGGAAGATGGGAAAGGATGTTTCGAGCTATACCAC
AAATGTGATGACCAATGCATGGAGACAATTCGGAACGGGACCTATAACAGAAGGAAGTAT
CAAGAGGAGTCAAAATTAGAAAGACAGAAAATAGAAGGGGTCAAGCTGGAATCTGAAGGA
ACTTACAAAATCCTCACCATTTATTCGACTGTCGCCTCATCTCTTGTGATTGCAATGGGG
TTTGCTGCCTTCTTGTTCTGGGCCATGTCCAATGGGTCTTGCAGATGCAACATTTGTATA
TAA
>26rc
ATGGAGACAGTATCACTAATAACTATACTACTAGTGGCAACAGTAAGCAATGCAGATAAG
ATCTGCATCGGCTATCAATCAACAAACTCCACAGAAACTGTGGACACACTAACAGAAAAC
AATGTCCCTGTGACACATGCCAAAGAACTGCTCCACACAGAGCATAATGGGATGCTGTGT
GCAACAAGCTTGGGAAACCCTCTTATTCTAGACACTTGCACCATTGAAGGGCTAATTTAT
GGCAATCCTTCTTGTGATCCATTGCTGGGAGGAAGAGAATGGTCCTATATCGTCGAGAGA
CCATCAGCTGTTAACGGACTGTGTTATCCCGGGATTGTAGAAAATCTAGAAGAGCTAAGG
TCACTTTTTAGCTCTGCTAGGTCTTATCAAAGGATCCAAATTTTCCCAGAAACAATCTGG
AATGTGACTTACAGTGGGACAAGCAAAGCATGCTCAGATTCATTCTACAGAAACATGAGG
TGGTTGACTCAAAAGAACAACGCTTACCCCATTCAAGATGCTCAATACACAAATAATCAA
GAGAAGAACATTCTTTTCATGTGGGGCATAAATCACCCACCTACCGAAACTTCGCAGACA
AATCTTTACACAAGAACCGACACAACAACGAGTGTGGCAACAGAAGAAATAAATAGGATC
TTTAAACCATTGATAGGACCAAGGCCTCTTGTCAACGGTTTGATGGGTAGAATTAATTAT
TATTGGTCGGTATTGAAACCGGGTCAGACACTGCGAATAAAATCTGATGGGAACCTAATA
GCTCCATGGTATGGACACATTCTTTCAGGAGAGAGCCACGGAAGAATCCTGAAGACTGAT
TTAAAAAGGGGTAGCTGCACAGTGCAGTGTCAGACAGAGAAAGGTGGCTTGAATACAACA
TTGCCATTCCAAAATGTGAGTAAGTATGCATTTGGAAACTGCTCAAAGTACATTGGCATA
AAGAGTCTCAAACTTGCAGTTGGTCTGAGGAATGTGCCTTCTAGATCTAGTAGAGGACTA
TTCGGGGCAATAGCAGGATTTATAGAGGGAGGTTGGTCAGGACTAGTTGCTGGTTGGTAT
GGGTTCCAGCATTCAAATGACCAAGGGGTTGGTATGGCAGCAGATAGAGACTCAACCCAA
AAGGCAATTGATAAAATAACATCCAAAGTGAATAATATCGTCGATAAAATGAACAAACAG
TATGAAATTATTGATCATGAATTCAGTGAGGTAGAAACTAGACTCAACATGATCAATAAT
AAGGTTGATGATCAAATCCAGGATATATGGGCATATAATGCAGAATTGCTAGTTCTGCTT
GAGAACCAGAAAACACTCGATGAACATGACTCAAATGTAAACAATCTATATAATAAAGTG
AAGAGGGCGTTGGGTTCCAATGCAGTGGAGGATGGGAAAGGATGTTTCGAGCTATACCAC
AAATGTGATGACCAGTGCATGGAGACAATTCGGAACGGGACCTACAACAGAAGGAAGTAT
CAAGAGGAATCAAAATTAGAAAGACAGAAAATAGAGGGGGTCAAGCTGGAATCTGAAGGA
ACTTACAAAATCCTCACCATTTATTCGACTGTCGCCTCATCTCTTGTGATTGCAATGGGG
TTTGCTGCCTTCTTGTTCTGGGCCATGTCCAACGGGTCTTGCAGATGCAACATTTGTATA
TAA
>25
ATGGAGACAGTATCACTAATAACTATACTACTGGTAGCAACAGTAAGCAATGCAGATAAA
ATATGCATCGGCTATCAATCAACAAACTCCACAGAAACTGTGGACACACTAACAGAAAAC
AATGTCCCTGTGACACATGCCAAAGAACTGCTCCACACAGAGCATAATGGGATGCTGTGT
GCAACAAGCTTGGGACAACCTCTTATTTTGGACACCTGCACCATTGAAGGGCTAATCTAT
GGCAATCCTTCTTGTGATCTATCGCTGGAAGGAAGAGAATGGTCCTATATCGTCGAGAGA
CCATCAGCAGTTCACGGGTTGTGTTACCCAGGGAAGGTAGAAGATCTAGAAGAGCTAAGG
TCACTTTTTAGTTCTGCTAGATCTTATCAAAGAATCCAGATCTTCCCAGACACAATCTGG
AATGTTTCTTACGATGGGACAAGCACAGCATGCTCAGGTTCATTCTACAGAAGCATGAGA
TGGTTGACTCGAAAGAACGGCGATTACCCTATCCAAGACGCCCAGTACACAAATAATCAA
GGGAAGAACATTCTTTTCATGTGGGGTATAAATCACCCACCCACCGATGAAACGCAGAGA
GGGCTGTACACGAGAACCGACACAACAACAAGTGTGGCAACAGAAGAAATAAATAGGATC
TTCAAACCATTAATAGGACCAAGGCCTCTTGTCAACGGTTTGATGGGAAGAATTAATTAC
TATTGGTCTGTATTGAAACCGGGTCAAACACTGCGAATAAAATCTGATGGGAATCTAATA
GCTCCATGGTATGGACACATTCTTTCAGGAGAGAGCCACGGAAGAATTCTGAAGACTGAT
TTAAAAAAGGGTAGCTGCACAGTGCAATGTCAGACAGAGAAAGGTGGCTTAAACACAACA
CTGCCATTCCAAAATGTAAGTAAGTATGCATTTGGAAACTGCTCAAAATATATTGGCATA
AAGAGTCTCAAACTTGCAGTTGGTCTGAGGAATGTGCCTTCTAGATCTAGTAGAGGACTA
TTTGGGGCCATAGCAGGGTTTATAGAGGGAGGTTGGTCAGGACTAGTTGCTGGTTGGTAT
GGGTTCCAGCATTCAAATGACCAAGGGGTTGGTATGGCAGCAGATAGAGACTCAACCCAA
AAGGCAATTGATAAAATAACATCCAAAGTGAATAATATAGTCGACAAAATGAACAAGCAG
TATGAAATCATTGATCATGAATTCAGTGAGGTAGAAACTAGACTTAACATGATCAATAAT
AAGATTGATGATCAAATCCAGGATATATGGGCATATAATGCAGAATTGCTAGTTCTGCTT
GAAAACCAGAAAACACTCGATGAGCATGACGCAAATGTAAACAATCTATATAATAAAGTA
AAGAGGGCGTTGGGTTCTAATGCGGTGGAAGATGGGAAAGGATGTTTCGAGCTCTACCAC
AAATGTGATGACCAATGCATGGAGACAATTCGGAACGGGACCTACAACAGAAGGAAGTAT
CAAGAGGAGTCAAAATTAGAAAGACAGAAAATAGAGGGGGTCAAGCTGGAATCTGAAGGA
ACTTACAAAATCCTCACCATTTATTCGACTGTCGCCTCATCTCTTGTGATTGCGATGGGG
TTTGCTGCCTTCTTGTTCTGGGCCATGTCCAATGGGTCTTGCAGATGCAACATTTGTATA
TAA
>22
ATGGAGACAGTATCACTAATAACTATACTACTGGTAGCAACAGCAAGCAATGCAGATAAA
ATCTGCATCGGCTATCAATCAACAAACTCCACAGAAACCGTGGACACACTAACAGAAAAC
AATGTCCCTGTGACACATGCCAAAGAACTGCTCCACACAGAGCATAATGGGATGCTGTGT
GCAACACGCTTGGGACAACCTCTTATTTTGGACACCTGCACCATTGAAGGGCTAATCTAT
GGCAATCCTTCTTGTGATCTATCGCTGGAAGGAAGAGAGTGGTCCTATATCGTCGAGAGA
CCATCAGCTGTTCACGGATTGTGTTACCCCGGGAATGTAGAAGATCTAGAAGAGCTAAGG
TCACTTTTTAGTTCTGCTAGGTCTTATCAAAGAATCCAGATCTTCCCAGACACAATCTGG
AATGTTTCTTACGATGGGACAAGCACAGCATGCTCAGGTTCATTCTACAGAAGCATGAGA
TGGTTGACTCGAAAGAACGGCGAGTACCCTATCCAAGACGCCCAATACACAAATAATCAA
GGGAAGAACATTCTTTTCATGTGGGGTATAAATCACCCACCCACCGATGATACGCAGAGA
GGGCTGTACACGAGAACCGACACAACAACAAGTGTGGCAACAGAAGAAATAAATAGGATC
TTCAAACCATTAATAGGACCAAGGCCTCGTGTCAACGGTTTGATGGGAAGAATCAATTAT
TATTGGTCTGTATTAAAACCGGGTCAAACACTGCGAATAAAATCTGATGGGAATCTAATA
GCTCCATGGTATGGACACATTCTTTCAGGAGAGAGCCACGGAAGAATTCTGAAGACTGAT
TTAAAAAGGGGTAGCTGCACAGTGCAATGTCAAACAGAAAAAGGTGGCTTAAACACAACA
TTGCCATTCCAAAATGTAAGCAAGTATGCATTTGGAAACTGCTCAAAATATATTGGCATA
AAGAGTCTCAAACTTGCAGTTGGTCTGAGGAATGTGCCTTCTAGATCTAGTAGAGGACTA
TTCGGGGCCATAGCAGGGTTTATAGAGGGAGGTTGGTCAGGACTAGTTGCTGGTTGGTAT
GGGTTCCAGCATTCAAATGATCAAGGGGTTGGTATGGCAGCAGATAGAGACTCAACCCAA
AAGGCAATTGATAAAATAACATCCAAAGTGAATAATATAGTCGACAAAATGAACAAGCAG
TATGAAATCATTGATCATGAATTCAGTGAGGTAGAAACTAGACTTAACATGATTAATAAT
AAGATTGATGATCAAATCCAGGATATATGGGCATATAATGCAGAATTGCTAGTTCTGCTT
GAAAACCAGAAAACACTCGATGAGCATGACGCAAATGTAAACAATCTATATAATAAAGTA
AAGAGGGCGTTGGGTTCTAATGCAGTGGAAGATGGGAAAGGATGTTTCGAGCTATACCAC
AAATGTGATGACAAATGCATGGAGACAATTCGGAACGGGACCTACAACAGAAGGAAGTAT
CAAGAGGAATCAAAATTAGAAAGACAGAGAATAGAGGGGGTCAAGCTGGAATCTGAAGGA
ACTTACAAAATCCTCACCATTTATTCGACTGTCGCCTCATCTCTTGTGATTGCAATGGGG
TTTGCTGCCTTCTTGTTCTGGGCCATGTCTAATGGGTCTTGCAGATGCAACATTTGTATA
TAA
>20
ATGGAGACAGTATCACTAATGACTATACTACTAGTGGCAACAGTAAGCAATGCAGATAAG
ATCTGCATCGGCTATCAATCAACAAACTCCACAGAAACTGTGGACACACTAACAGAAAAC
AATGTCCCTGTGACACATGCCAAAGAACTGCTCCACACAGAGCATAATGGGATGCTGTGT
GCAACAAGCTTGGGAAACCCTCTTATTCTAGACACTTGCACCATTGAAGGGCTAATTTAT
GGCAATCCTTCTTGTGATCCATTGCTGGGAGGAAGAGAATGGTCCTATATCGTCGAGAGA
CCATCAGCTGTTAACGGACTGTGTTATCCCGGGATTGTAGAAAATCTAGAAGAGCTAAGG
TCACTTTTTAGCTCTGCTAGGTCTTATCAAAGGATCCAAATTTTCCCAGAAACAATCTGG
AATGTGACTTACAGTGGGACAAGCAAAGCATGCTCAGATTCATTCTACAGAAACATGAGG
TGGTTGACTCAAAAGAACAACGCTTACCCCATTCAAGATGCTCAATACACAAATAATCAA
GAGAAGAACATTCTTTTCATGTGGGGCATAAATCACCCACCTACCGAAACTTTGCAGACA
AATCTTTACACAAGAACCGACACAACAACGAGTGTGGCAACAGAAGAAATAAATAGGATC
TTTAAACCATTGATAGGACCAAGGCCTCTTGTCAACGGTTTGATGGGTAGAATTAATTAT
TATTGGTCGGTATTGAAACCGGGTCAGACACTGCGAATAAAATCTGATGGGAACCTAATA
GCTCCATGGTATGGACACATTCTTTCAGGAGAGAGCCACGGAAGAATCCTGAAGACTGAT
TTAAAAAGGGGTAGCTGCACAGTGCAGTGTCAGACAGAGAAAGGTGGCTTGAATACAACA
TTGCCATTCCAAAATGTGAGTAAGTATGCATTTGGAAACTGCTCAAAGTACATTGGCATA
AAGAGTCTCAAACTTGCAGTTGGTCTGAGGAATGTGCCTTCTAGATCTAGTAGAGGACTA
TTCGGGGCAATAGCAGGATTTATAGAGGGAGGTTGGTCAGGACTAGTTGCTGGTTGGTAT
GGGTTCCAGCATTCAAATGACCAAGGGGTTGGTATGGCAGCAGATAGAGACTCAACCCAA
AAGGCAATTGATAAAATAACATCCAAAGTGAATAATATCGTCGATAAAATGAACAAACAG
TATGAAATTATTGATCATGAATTCAGTGAGGTAGAAACTAGACTCAACATGATCAATAAT
AAGGTTGATGATCAAATCCAGGATATATGGGCATATAATGCAGAATTGCTAGTTCTGCTT
GAGAACCAGAAAACACTCGATGAACATGACTCAAATGTAAACAATCTATATAATAAAGTG
AAGAGGGCGTTGGGTTCCAATGCAGTGGAGGATGGGAAAGGATGTTTCGAGCTATACCAC
AAATGTGATGACCAGTGCATGGAGACAATTCGGAACGGGACCTACAACAGAAGGAAGTAT
CAAGAGGAATCAAAATTAGAAAGACAGAAAATAGAGGGGGTCAAGCTGGAATCTGAAGGA
ACTTACAAAATCCTCACCATTTATTCGACTGTCGCCTCATCTCTTGTGATTGCAATGGGG
TTTGCTGCCTTCTTGTTCTGGGCCATGTCCAACGGGTCTTGCAGATGCAACATTTGTATA
TAA
>2
ATGGAGACAGTATCACTAATAACTATACTAATAGTAGCAACAGTAAGCAATGCAGATAAA
ATCTGCATCGGCTACCAATCAACAAACTCCACAGAAACTGTGGACACACTAACAGAAAAC
AATGTCCCTGTGACACATGCCAAAGAACTGCTCCACACAGAGCATAATGGAATGCTGTGT
GCAACAAGCTTGGGACAACCTCTTATTTTAGACACCTGCACCATTGAAGGGCTAATCTAT
GGCAATCCTTCTTGTGATCTATCGCTGGAAGGAAGAGAATGGTCATATATCGTCGAAAGA
CCATCAGCTATTAACGGATTGTGTTACCCCGGGAATGTAGAAAATCTAGAAGAGCTAAGG
TCACTTTTTAGTTCTGCTAGGTCTTATCAAAGAATCCAGATTTTCCCAGACACAATCTGG
AATGTGTCTTACGATGGAACAAGCACAGCATGCTCAAATTCATTCTACAGAAGCATGAGA
TGGTTGACTCGAAAGGACGGCAATTACCCTACTCAAGACGCTCAATACACAAATAATCAA
GGGAAGAACATTCTTTTCATGTGGGGAATAAATCACCCACCCACCGATGATACGCAGAGA
AATCTGTACACGAGGACCGACACAACAACGAGTGTAGCAACAGAAGAAATAAATAGGATC
TTCAAACCATTGATAGGACCAAGGCCTCTTGTCAACGGTTTGATGGGAAGAATTGATTAT
TATTGGTCTGTATTGAAACCGGGTCAAACACTGCGAATAAAATCTGATGGGAATCTAATA
GCTCCATGGTATGGACACATTCTCTCAGGAGAGAGCCATGGAAGAATTCTGAAGACTGAT
TTAAAAAGAGGTAGCTGCACAGTGCAATGTCAGACAGAGAAAGGTGGCTTAAACACAACA
CTGCCATTCCAAAATGTAAGTAAGTATGCATTTGGAAACTGCTCAAAATACATTGGCATA
AAGAGTCTCAAGCTTGCAGTTGGTCTGAGGAATGTACCTTCTAGATCTAGTAGAGGACTA
TTCGGGGCCATAGCAGGATTTATAGAGGGAGGTTGGTCAGGACTAGTTGCTGGTTGGTAT
GGGTTCCAGCATTCAAATGACCAAGGAGTAGGTATGGCAGCAGATAGAGACTCAACCCAA
AAGGCAATCGATAAAATAACATCCAAAGTGAATAATATAGTCGACAAAATGAACAAGCAG
TATGAAATCATTGATCATGAATTCAGTGAGGTAGAAACTAGACTTAACATGATCAATAAT
AAGATTGATGATCAAATCCAGGACATATGGGCATATAATGCAGAATTGCTAGTTCTGCTT
GAAAACCAGAAAACACTCGACGAGCATGACGCAAATGTGAACAATCTATATAATAAAGTA
AAGAGGGCGTTGGGTTCCAATGCGGTGGAGGATGGGAAAGGATGTTTCGAGCTATACCAC
AAGTGTAATGACCAATGCATGGAGACAATTCGGAACGGGACCTACAACAGAAGGAAGTAT
CAAGAGGAGTCTAAATTAGAAAGACAGAAAATAGAGGGGGTCAAGCTGGAATCTGAAGGA
ACTTACAAAATCCTCACCATTTATTCGACTGTTGCCTCATCTCTTGTGATTGCAATGGGG
TTTGCTGCCTTTTTGTTCTGGGCCATGTCCAATGGGTCTTGCAGATGCAACATTTGTATA
TAA
>1rc
ATGGAGACAGTATCACTAATGACTATACTACTAGTGGCAACAGTAAGCAACGCCGATAAG
ATCTGCATCGGCTATCAATCAACAAACTCCACAGAAACTGTGGACACACTAACAGAAAAC
AATGTCCCTGTGACACATGCCAAAGAACTGCTCCACACAGAGCATAATGGGATGCTGTGT
GCAACAAGCTTGGGAAACCCTCTTATTCTAGACACTTGCACCATTGAAGGGCTAATTTAT
GGCAATCCTTCTTGTGATCCATTGCTGGGAGGAAGAGAATGGTCCTATATCGTCGAGAGA
CCATCAGCTGTTAACGGACTGTGTTATCCCGGGATTGTAGAAAATCTAGAAGAGCTAAGG
TCACTTTTTAGCTCTGCTAGGTCTTATCAAAGGATCCAAATTTTCCCAGAAACAATCTGG
AATGTGACTTACAGTGGGACAAGCAAAGCATGCTCAGATTCATTCTACAGAAACATGAGG
TGGTTGACTCAAAAGAACAACGCTTACCCCATTCAAGATGCTCAATACACAAATAATCAA
GAGAAGAACATTCTTTTCATGTGGGGCATAAATCACCCACCTACCGAAACTTCGCAGACA
AATCTTTACACAAGAACCGACACAACAACGAGTGTGGCAACAGAAGAAATAAATAGGATC
TTTAAACCATTGATAGGACCAAGGCCTCTTGTCAACGGTTTGATGGGTAGAATTAATTAT
TATTGGTCGGTATTGAAACCGGGTCAGACACTGCGAATAAAATCTGATGGGAACCTAATA
GCTCCATGGTATGGACACATTCTTTCAGGAGAGAGCCACGGAAGAATCCTGAAGACTGAT
TTAAAAAGGGGTAGCTGCACAGTGCAGTGTCAGACAGAGAAAGGTGGCTTGAATACAACA
TTGCCATTCCAAAATGTGAGTAAGTATGCATTTGGAAACTGCTCAAAGTACATTGGCATA
AAGAGTCTCAAACTTGCAGTTGGTCTGAGGAATGTGCCTTCTAGATCTAGTAGAGGACTA
TTCGGGGCAATAGCAGGATTTATAGAGGGAGGTTGGTCAGGACTAGTTGCTGGTTGGTAT
GGGTTCCAGCATTCAAATGACCAAGGGGTTGGTATGGCAGCAGATAGAGACTCAACCCAA
AAGGCAATTGATAAAATAACATCCAAAGTGAATAATATCGTCGATAAAATGAACAAACAG
TATGAAATTATTGATCATGAATTCAGTGAGGTAGAAACTAGACTCAACATGATCAATAAT
AAGGTTGATGATCAAATCCAGGATATATGGGCATATAATGCAGAATTGCTAGTCCTGCTT
GAGAACCAGAAAACACTCGATGAACATGACTCAAATGTAAACAATCTATATAATAAAGTG
AAGAGGGCGTTGGGTTCCAATGCAGTGGAGGATGGGAAAGGATGTTTCGAGCTATACCAC
AAATGTGATGACCAGTGCATGGAGACAATTCGGAACGGGACCTACAACAGAAGGAAGTAT
CAAGAGGAATCAAAATTAGAAAGACAGAAAATAGAGGGGGTCAAGCTGGAATCTGAAGGA
ACTTACAAAATCCTCACCATTTATTCGACTGTCGCCTCATCTCTTGTGATTGCAATGGGG
TTTGCTGCCTTCTTGTTCTGGGCCATGTCCAACGGATCTTGCAGATGCAACATTTGTATA
TAA
>19
ATGGAGACAGTATCATTAATGACTATACTACTAGTGGCAACAGTAAGCAACGCCGATAAG
ATCTGCATCGGCTATCAATCAACAAACTCCACAGAAACTGTGGACACACTAACAGAAAAC
AATGTCCCTGTGACACATGCCAAAGAACTGCTCCACACAGAGCATAATGGGATGCTGTGT
GCAACAAGCTTGGGAAACCCTCTTATTCTAGACACTTGCACCATTGAAGGGCTAATTTAT
GGCAATCCTTCTTGTGATCCATTGCTGGGAGGAAGAGAATGGTCCTATATCGTCGAGAGA
CCATCAGCTGTTAACGGACTGTGTTATCCCGGGATTGTAGAAAATCTAGAAGAGCTAAGG
TCACTTTTTAGCTCTGCTAGGTCTTATCAAAGGATCCAAATTTTCCCAGAAACAATCTGG
AATGTGACTTACAGTGGGACAAGCAAAGCATGCTCAGATTCATTCTACAGAAACATGAGG
TGGTTGACTCAAAAGAACAACGCTTACCCCATTCAAGATGCTCAATACACAAATAATCAA
GAGAAGAACATTCTTTTCATGTGGGGCATAAATCACCCACCTACCGAAACTTCGCAGACA
AATCTTTACACAAGAACCGACACAACAACGAGTGTGGCAACAGAAGAAATAAATAGGATC
TTTAAACCATTGATAGGACCAAGGCCTCTTGTCAACGGTTTGATGGGTAGAATTAATTAT
TATTGGTCGGTATTGAAACCGGGTCAGACACTGCGAATAAAATCTGATGGGAACCTAATA
GCTCCATGGTATGGACACATTCTTTCAGGAGAGAGCCACGGAAGAATCCTGAAGACTGAT
TTAAAAAGGGGTAGCTGCACAGTGCAGTGTCAGACAGAGAAAGGTGGCTTGAATACAACA
TTGCCATTCCAAAATGTGAGTAAGTATGCATTTGGAAACTGCTCAAAGTACATTGGCATA
AAGAGTCTCAAACTTGCAGTTGGTCTGAGGAATGTGCCTTCTAGATCTAGTAGAGGACTA
TTCGGGGCAATAGCAGGATTTATAGAGGGAGGTTGGTCAGGACTAGTTGCTGGTTGGTAT
GGGTTCCAGCATTCAAATGACCAAGGGGTTGGTATGGCAGCAGATAGAGACTCAACCCAA
AAGGCAATTGATAAAATAACATCCAAAGTGAATAATATCGTCGATAAAATGAACAAACAG
TATGAAATTATTGATCATGAATTCAGTGAGGTAGAAACTAGACTCAACATGATCAATAAT
AAGGTTGATGATCAAATCCAGGATATATGGGCATATAATGCAGAATTGCTAGTCCTGCTT
GAGAACCAGAAAACACTCGATGAACATGACTCAAATGTAAACAATCTATATAATAAAGTG
AAGAGGGCGTTGGGTTCCAATGCAGTGGAGGATGGGAAAGGATGTTTCGAGCTATACCAC
AAATGTGATGACCAGTGCATGGAGACAATTCGGAACGGGACCTACAACAGAAGGAAGTAT
CAAGAGGAATCAAAATTAGAAAGACAGAAAATAGAGGGGGTCAAGCTGGAATCTGAAGGA
ACTTACAAAATCCTCACCATTTATTCGACTGTCGCCTCATCTCTTGTGATTGCAATGGGG
TTTGCTGCCTTCTTGTTCTGGGCCATGTCCAACGGGTCTTGCAGATGCAACATTTGTATA
TAA
>18rc
ATGGAGACAGTATCACTAATAACTATACTACTGGTAGCAACAGTAAGCAATGCAGATAAA
ATATGCATCGGCTATCAATCAACAAACTCCACAGAAACTGTGGACACACTAACAGAAAAC
AATGTCCCTGTGACACATGCCAAAGAACTGCTCCACACAGAGCATAATGGGATGCTGTGT
GCAACAAGCTTGGGACAACCTCTTATTTTGGACACCTGCACCATTGAAGGGCTAATCTAT
GGCAATCCTTCTTGTGATCTATCGCTGGAAGGAAGAGAATGGTCCTATATCGTCGAGAGA
CCATCAGCAGTTCACGGGTTGTGTTACCCAGGGAAGGTAGAAGATCTAGAAGAGCTAAGG
TCACTTTTTAGTTCTGCTAGATCTTATCAAAGAATCCAGATCTTCCCAGACACAATCTGG
AATGTTTCTTACGATGGGACAAGCACAGCATGCTCAGGTTCATTCTACAGAAGCATGAGA
TGGTTGACTCGAAAGAACGGCGATTACCCTATCCAAGACGCCCAGTACACAAATAATCAA
GGGAAGAACATTCTTTTCATGTGGGGTATAAATCACCCACCCACCGATGAAACGCAGAGA
GGGCTGTACACGAGAACCGACACAACAACAAGTGTGGCAACAGAAGAAATAAATAGGATC
TTCAAACCATTAATAGGACCAAGGCCTCTTGTCAACGGTTTGATGGGAAGAATTAATTAC
TATTGGTCTGTATTGAAACCGGGTCAAACACTGCGAATAAAATCTGATGGGAATCTAATA
GCTCCATGGTATGGACACATTCTTTCAGGAGAGAGCCACGGAAGAATTCTGAAGACTGAT
TTAAAAAAGGGTAGCTGCACAGTGCAATGTCAGACAGAGAAAGGTGGCTTAAACACAACA
CTGCCATTCCAAAATGTAAGTAAGTATGCATTTGGAAACTGCTCAAAATATATTGGCATA
AAGAGTCTCAAACTTGCAGTTGGTCTGAGGAATGTGCCTTCTAGATCTAGTAGAGGACTA
TTTGGGGCCATAGCAGGGTTTATAGAGGGAGGTTGGTCAGGACTAGTTGCTGGTTGGTAT
GGGTTCCAGCATTCAAATGACCAAGGGGTTGGTATGGCAGCAGATAGAGACTCAACCCAA
AAGGCAATTGATAAAATAACATCCAAAGTGAATAATATAGTCGACAAAATGAACAAGCAG
TATGAAATCATTGATCATGAATTCAGTGAGGTAGAAACTAGACTTAACATGATCAATAAT
AAGATTGATGATCAAATCCAGGATATATGGGCATATAATGCAGAATTGCTAGTTCTGCTT
GAAAACCAGAAAACACTCGATGAGCATGACGCAAATGTAAACAATCTATATAATAAAGTA
AAGAGGGCGTTGGGTTCTAATGCGGTGGAAGATGGGAAAGGATGTTTCGAGCTCTACCAC
AAATGTGATGACCAATGCATGGAGACAATTCGGAACGGGACCTACAACAGAAGGAAGTAT
CAAGAGGAGTCAAAATTAGAAAGACAGAAAATAGAGGGGGTCAAGCTGGAATCTGAAGGA
ACTTACAAAATCCTCACCATTTATTCGACTGTCGCCTCATCTCTTGTGATTGCAATGGGG
TTTGCTGCCTTCTTGTTCTGGGCCATGTCCAATGGGTCTTGCAGATGCAACATTTGTATA
TAA
>16
ATGGAGACAGTATCACTAATAACTATACTACTGGTAGCAACAGTAAGCAATGCAGATAAA
ATCTGCATCGGCTATCAATCAACAAACTCCACAGAAACTGTGGACACACTAACAGAAAAC
AATGTCCCTGTGACACATGCCAAAGAACTGCTCCACACAGAGCACAATGGGATGCTGTGT
GCAACAAGCTTGGGACAACCTCTTATTTTAGACACCTGCACCATTGAAGGGCTAATCTAT
GGCAATCCTTCTTGTGATCTATCGCTGGAAGGAAGAGAATGGTCCTATATCGTCGAGAGA
CCATCAGCTGTTCACGGATTGTGTTACCCTGGGAATGTAGAAGATCTAGAAGAGCTAAGG
TCACTTTTTAGTTCTGCTAGGTCTTATCAAAGAATCCAGATCTTCCCAGACACAATCTGG
AATGTTTCTTACGATGGGACAAGCACAGCATGCTCAGGTTCATTCTACAAAAGCATGAGA
TGGTTGACTCGAAAAAACGGCGAGTACCCTACCCAAGACGCCCAATACACAAATAATCAA
GGGAAGAACATTCTTTTCATGTGGGGTATAAATCACCCACCCACTGATGATACGCAGAGA
GGGCTGTACACAAGAACCGACACAACAACAAGTGTGGCAACAGAAGAAATAAATAGGATC
TTCAAACCATTAATAGGACCAAGGCCTCTTGTCAACGGTTTGATGGGAAGAATCAATTAT
TACTGGTCTGTATTGAAACCTGGTCAAACACTGCGAATAAAATCTGATGGGAATCTAATA
GCTCCATGGTATGGACACATTCTTTCAGGAGAGAGCCACGGAAGAATTCTAAAGACTGAT
TTAAAAAGGGGTAGCTGCACAGTGCAGTGTCAGACAGAAAAAGGTGGCTTAAACACAACA
CTGCCATTCCAAAATGTAAGTAAGTATGCATTTGGAAACTGCTCAAAATATATTGGCATA
AAGAGTCTCAAACTTGCAGTTGGTCTGAGGAATGTGCCTTCTAGATCTAGTAGAGGACTA
TTCGGGGCTATAGCAGGGTTTATAGAGGGAGGTTGGTCAGGACTAGTTGCTGGTTGGTAT
GGGTTCCAGCATTCAAATGACCAAGGGGTTGGTATGGCAGCAGATAGAGACTCAACCCAA
AAGGCAATTGATAAAATAACATCCAAAGTGAATAATATAGTCGACAAAATGAACAAGCAG
TATGAAATCATTGATCATGAATTCAGTGAGGTAGAAACTAGACTTAACATGATTAATAAT
AAGATTGATGATCAAATCCAGGATATATGGGCATATAATGCAGAATTGCTAGTTCTGCTT
GAAAACCAGAAAACACTCGATGAGCATGACGCAAATGTAAACAATCTATATAATAAAGTA
AAGAGGGCGTTGGGTTCTAATGCGGTGGAAGATGGGAAAGGATGTTTCGAGCTATACCAC
AAATGTGATGACCAATGCATGGAGACAATTCGGAACGGGACCTACAACAGAAGGAAGTAT
CAAGAGGAATCAAAATTAGAAAGACAGAGAATAGAGGGGGTCAAGCTGGAATCTGAAGGA
ACTTACAAAATCCTCACCATTTATTCGACTGTCGCCTCATCTCTTGTGATTGCAATGGGG
TTTGCTGCCTTCTTGTTCTGGGCCATGTCTAATGGGTCTTGCAGATGCAACATTTGTATA
TAA
>15rc
ATGGAGACAGTATCACTAATGACTATACTACTAGTGGCAACAGTAAGCAATGCAGATAAG
ATCTGCATCGGCTATCAATCAACAAACTCCACAGAAACTGTGGACACACTAACAGAAAAC
AATGTCCCTGTGACACATGCCAAAGAACTGCTCCACACAGAGCATAATGGGATGCTGTGT
GCAACAAGCTTGGGAAACCCTCTTATTCTAGACACTTGCACCATTGAAGGGCTAATTTAT
GGCAATCCTTCTTGTGATCCATTGCTGGGAGGAAGAGAATGGTCCTATATCGTCGAGAGA
CCATCAGCTGTTAACGGACTGTGTTATCCCGGGATTGTAGAAAATCTAGAAGAGCTAAGG
TCACTTTTTAGCTCTGCTAGGTCTTATCAAAGGATCCAAATTTTCCCAGAAACAATCTGG
AATGTGACTTACAGTGGGACAAGCAAAGCATGCTCAGGTTCATTCTACAGAAACATGAGA
TGGTTGACTCAAAAGAACAACGCTTACCCCATTCAAGATGCTCAATACACAAATAATCAA
GAGAAGAACATTCTTTTCATGTGGGGCATAAATCACCCACCTACCGAAACTTCGCAGACA
AATCTTTACACAAGAACCGACACAACAACGAGTGTGGCAACAGAAGAAATAAATAGGATC
TTTAAACCATTGATAGGACCAAGGCCTCTTGTCAACGGTTTGATGGGTAGAATTAATTAT
TATTGGTCGGTATTGAAACCGGGTCAGACACTGCGAATAAAATCTGATGGGAACCTAATA
GCTCCATGGTATGGACACATTCTTTCAGGAGAGAGCCACGGAAGAATCCTGAAGACTGAT
[truncated: 165 more rows]
