# Supplementary material for: Sequence characteristics and phylogenetic analysis of H9N2 subtype avian influenza A viruses detected from poultry and the environment in China, 2018
Source: PeerJ. 2021 Dec 20;9:e12512. doi: 10.7717/peerj.12512 (PMC8697764; doi:10.7717/peerj.12512)
Supplement: Supplemental Information 21 — homology rates in NA sequences between field isolates and reference strains. [file peerj-09-12512-s021.csv]

>1rc
ATGTCTCCAAATCAGAAGATAACAGCAATTGGCTCTGTTTCTCTAATCATTGCGATAATATGTCTCCTCATGCAAATTGCCATCTTAACAACGACTATGACATTACATTTCGGGCAGAAAGAATGCAGTAACCCATCGAATAATCAAGTGATGCCATGTGAACCGATCATAATAGAAAGGAACACAGTGCATTTGAATAGTACTACCATAGAGAGGGAAATTTGCCCTAAAGTAGCAGAGTATAAAAATTGGTCAAAACCACAATGTCAAATTACAGGGTTCGCTCCTTTCTCAAAGGACAACTCAATTAGGCTTTCTGCAGGTGGGGATATCTGGGTAACAAGAGAACCTTATGTCTCATGCAGTCCCGACAAATGTTATCAATTTGCACTTGGGCAG…
>3
ATGTCTCCAAATCAGAAGATAACAGCAATTGGCTCTGTTTCTCTAATCATTGCGATAATATGTCTCCTCATGCAAATTGCCATCTTAACAACAACTATGACATTACATTTCGGGCAGAAAGAATGCAGTAACCCATCGAATAATCAAGTGATGCCATGTGAACCGATCATAATAGAAAGGAACACAGTGCATTTGAATAGTACTACCATAGAGAGGGAAATTTGTCCTAAAGTAGCAGAATATAAAAATTGGTCAAAACCACAATGCCTAATTACAGGGTTCGCTCCTTTCTCAAAGGACAACTCAATTAGGCTTTCCGCAAGTGGGGATATCTGGGTAACAAGAGAACCTTATGTCTCATGCAGTCCCGACAAATGTTATCAATTTGCACTTGGGCAG…
>6rc
ATGTCTCCAAATCAGAAGATAATAGCAATTGGCTCTGTTTCTCTAATCATTGCGATAATATGTCTCCTCATGCAAATTGCCATCTTAACAACAACTATGACATTACATTTCGGGCAGAAAGAATGCAGTAACCCATCGAATAATCAAGTGATGCCATGTGAACCGATCATAATAGAAAGGAACACAGTGCATTTGAATAGTACTACCATAGAGAGGGAAATTTGTCCTAAAGTAGCAGAATATAAAAATTGGTCAAAACCACAATGCCTAATTACAGGGTTCGCTCCTTTCTCAAAGGACAACTCAATTAGGCTTTCCGCAAGTGGGGATATCTGGGTAACAAGAGAACCTTATGTCTCATGCAGTCCCGACAAATGTTATCAATTTGCACTTGGGCAG…
>7rc
ATGTCTCCAAATCAGAAGATAACAGCAATTGGCTCTGTTTCTCTAATCATTGCGATAATATGTCTCCTCATGCAAATTGCCATCTTAACAACGACTATGACATTACATTTCGGGCAGAAAGAATGCAGTAACCCATCGAATAATCAAGTGATGCCATGTGAACCGATCATAATAGAAAGGAACACAGTGCATTTGAATAGTACTACCATAGAGAGGGAAATTTGCCCTAAAGTAGCAGAGTATAAAAATTGGTCAAAACCACAATGTCAAATTACAGGGTTCGCTCCTTTCTCAAAGGACAACTCAATTAGGCTTTCTGCAGGTGGGGATATCTGGGTAACAAGAGAACCTTATGTCTCATGCAGTCCCGACAAATGTTATCAATTTGCACTTGGGCAG…
>8rc
ATGTCTCCAAATCAGAAGATAACAGCAATTGGCTCTGTTTCTCTAATCATTGCGATAATATGTCTCCTCATGCAAATTGCCATCTTAACAACAACTATGACATTACATTTCGGCCAGAAAGAATGCAGTAACCCATCGAATAATCAAGTGATGCCATGTGAACCGATCATAATAGAAAGGAACACAGTACATTTGAATAGTACTACCATAGAGAGGGAAATTTGTCCTAAAGTAGCAGAGTATAAAAATTGGTCAAAACCACAATGCCTAATTACAGGGTTCGCTCCTTTCTCAAAGGACAACTCAATTAGGCTTTCTGCAAGTGGGGATATCTGGGTAACAAGAGAACCTTATGTCTCATGCAGTCCCGACAAATGTTATCAATTTGCACTTGGGCAG…
>9rc
ATGTCTCCAAATCAGAAGATAATAGCAATTGGCTCTGTTTCTCTAATCATTGCGATAATATGTCTCCTCATGCAAATTGCCATCTTAACAACAACTATGACATTACATTTCGGGCAGAAAGAATGCAGTAACCCATCGAATAATCAAGTGATGCCATGTGAACCGATCATAATAGAAAGGAACACAGTGCATTTGAATAGTACTACCATAGAGAGGGAAATTTGTCCTAAAGTAGCAGAATATAAAAATTGGTCAAAACCACAATGCCTAATTACAGGGTTCGCTCCTTTCTCAAAGGACAACTCAATTAGGCTTTCCGCAAGTGGGGATATCTGGGTAACAAGAGAACCTTATGTCTCATGCAGTCCCGACAAATGTTATCAATTTGCACTTGGGCAG…
>10rc
ATGTCTCCAAATCAGAAGATAACAGCAATTGGCTCTGTCTCTCTAGTCATTGCGATAATATGTTTCCTCATGCAAATTGCCATCTTAACAACAACTATGACATTACATTTCGGGCAGAAAGAATGCAGTAACCCATCGAATAATCAAGTGATGCCATGTGAACCGATCATAATAGAAAGGAACACAGTGCATTTGAATAGTACTACCATAGAGAGGGAAATTTGTCCTAAAGTAGCAGAATATAAAAATTGGTCAAAACCACAATGCCTAATTACAGGGTTCGCTCCTTTCTCAAAGGACAACTCAATTAGGCTTTCTGCAAGTGGGGATATCTGGGTAACAAGAGAACCTTATGTCTCATGCAGTCCCGACAAATGTTATCAGTTTGCACTTGGGCAG…
>11rc
ATGTCTCCAAATCAGAAGATAACAGCAATTGGCTCTGTTTCTCTAATCATTGCGATAATATGTCTCCTCATGCAAATTGCCATCTTAACAACGACTATGACATTACATTTCGGGCAGAAAGAATGCAGTAACCCATCGAACAATCAAGTGATGCCATGTGAACCGATCATAATAGAAAGGAACACAGTGCATTTGAATAGTACTACCATAGAGAGGGAAATTTGTCCTAAAGTAGCAGAATATAAAAATTGGTCAAAACCACAATGCCTAATTACAGGGTTCGCTCCTTTCTCAAAGGACAACTCAATTAGGCTTTCTGCAAGTGGGGATATCTGGGTAACAAGAGAACCTTATGTCTCATGCAGTCCCGACAAATGTTATCAATTTGCACTTGGGCAG…
>12
ATGTCTCCAAATCAGAAGATAATAGCAATTGGCTCTGTTTCTCTAATCATTGCGATAATATGTCTCCTCATGCAAATTGCCATCTTAACAACAACTATGACATTACATTTCGGGCAGAAAGAATGCAGTAACCCATCGAATAATCAAGTGATGCCATGTGAACCGATCATAATAGAAAGGAACACAGTGCATTTGAATAGTACTACCATAGAGAGGGAAATTTGTCCTAAAGTAGCAGAATATAAAAATTGGTCAAAACCACAATGCCTAATTACAGGGTTCGCTCCTTTCTCAAAGGACAACTCAATTAGGCTTTCCGCAAGTGGGGATATCTGGGTAACAAGAGAACCTTATGTCTCATGCAGTCCCGACAAATGTTATCAATTTGCACTTGGGCAG…
>13
ATGTCTCCCAATCAGAAGATAACAGCAATTGGCTCTGTCTCTCTAGTCATTGCGATAATATGTTTCCTCATGCAAATTGCCATCTTAACAACAACTATGACATTACATTTCGGGCAGAAAGAATGCAGTAACCCATCGAATAATCAAGTGATGCCATGTGAACCGATCATAATAGAAAGGAACACAGTGCATTTGAATAGTACTACCATAGAGAGGGAAATTTGTCCTAAAGTAGCAGAATATAAAAATTGGTCAAAACCACAATGCCTAATTACAGGGTTCGCTCCTTTCTCAAAGGACAACTCAATTAGGCTTTCTGCAAGTGGGGATATCTGGGTAACAAGAGAACCTTATGTCTCATGCAGTCCCGACAAATGTTATCAGTTTGCACTTGGGCAG…
>14rc
ATGTCTCCAAATCAGAAGATAATAGCAATTGGCTCTGTTTCTCTAATCATTGCGATAATATGTCTCCTCATGCAAATTGCCATCTTAACAACGACTATGACATTACATTTCGGGCAGAAAGAATGCAGTAACCCATCGAATAATCAAGTGATGCCATGTGAACCGATCATAATAGAAAGGAACACAGTGCATTTGAATAGTACTACCATAGAGAGGGAAATTTGCCCTAAAGTAGCAGAGTATAAAAATTGGTCAAAACCACAATGCCTAATTACAGGGTTCGCTCCTTTCTCAAAGGACAACTCAATTAGGCTTTCTGCAGGTGGGGATATCTGGGTAACAAGAGAACCTTATGTCTCATGCAGTCCCGACAAATGTTATCAATTTGCACTTGGGCAG…
>15
ATGAATCCAAATCAGAAGATAACAGCAATTGGCTCTGTTTCTCTAATCATTGCGATAATATGTCTCCTCATGCAAATTGCCATCTTAACAACAACTATGACATTACATTTCGGCCAGAAAGAATGCAGTAACCCATCGAATAATCAAGTGATGCCATGTGAACCGATCATAATAGAAAGGAACACAGTACATTTGAATAGTACTACCATAGAGAGGGAAATTTGTCCTAAAGTAGCAGAGTATAAAAATTGGTCAAAACCACAATGCCTAATTACAGGGTTCGCTCCTTTCTCAAAGGACAACTCAATTAGGCTTTCTGCAAGTGGGGATATCTGGGTAACAAGAGAACCTTATGTCTCATGCAGTCCCGACAAATGTTATCAATTTGCACTTGGGCAG…
>16
ATGTCTCCAAATCAGAAGATAATAGCAATTGGCTCTGTTTCTCTAATCATTGCGATAATATGTCTCCTCATGCAAATTGCCATCTTAACAACGACTATGACATTACATTTCGGGCAGAAAGAATGCAGTAACCCATCGAATAATCAAGTGATGCCATGTGAACCGATCATAATAGAAAGGAACACAGTGCATTTGAATAGTACTACCATAGAGAGGGAAATTTGTCCTAAAGTAGCAGAATATAAAAATTGGTCAAAACCACAATGCCTAATTACAGGGTTCGCTCCTTTCTCAAAGGACAACTCAATTAGGCTTTCTGCAAGTGGGGATATCTGGGTAACAAGAGAACCTTATGTCTCATGCAGTCCCGACAAATGTTATCAATTTGCACTTGGGCAG…
>17
ATGTCTCCAAATCAGAAGATAACAGCAATTAGTTCTGTTTCCCTAATCATTGCGATAATATGTCTCCTCATGCAAATTGCCATCTTAACAACGACTATGACATTACATTTCGGGCAGAAAGAATGCAGTAACCCATCGAATAATCAAGTGGTGCCATGTGAACCAATCATAATAGAAAGGAACACAGTGCATTTGAATAGTACTACCATAGAGAGGGAAATTTGTCCTAAAGTAGCAGAATATAAAAATTGGTCAAAACCACAATGCCTAATTACAGGGTTCGCTCCTTTCTCAAAGGACAACTCAATTAGGCTTTCTGCAAGTGGGGATATCTGGGTAACAAGAGAACCTTATGTCTCATGCAGTCCCGACAAATGTTATCAATTTGCACTTGGGCAG…
>18rc
ATGAATCCAAATCAGAAGATAACAGCAATTGGCTCTGTTTCTCTAATCATTGCGATAATATGTCTCCTCATGCAAATTGCCATCTTAACAACGACTATGACATTACATTTCGGGCAGAAAGAATGCAGTAACCCATCGAATAATCAAGTGGTGCCATGTGAACCAATCATAATAGAAAGGAACACAGTGCATTTGAATAGTACTACCATAGAGAGGGAAATTTGTCCTAAAGTAGCAGAATATAAAAATTGGTCAAAACCACAATGCCTAATTACAGGGTTCGCTCCTTTCTCAAAGGACAACTCAATTAGGCTTTCTGCAAGTGGGGATATCTGGGTAACAAGAGAACCTTATGTCTCATGCAGTCCCGACAAATGTTATCAATTTGCACTTGGGCAG…
>21rc
ATGTCTCCAAATCAGAAGATAACAGCAATTGGCTCTGTTTCTCTAATCATTGCGATAATATGTCTCCTCATGCAAATTGCCATCTTAACAACGACTATGACATTACATTTCGGGCAGAAAGAATGCAGTAACCCATCGAATAATCAAGTGATGCCATGTGAACCGATCATAATAGAAAGGAACACAGTGCATTTGAATAGTACTACCATAGAGAGGGAAATTTGCCCTAAAGTAGCAGAGTATAAAAATTGGTCAAAACCACAATGTCAAATTACAGGGTTCGCTCCTTTCTCAAAGGACAACTCAATTAGGCTTTCTGCAGGTGGGGATATCTGGGTAACAAGAGAACCTTATGTCTCATGCAGTCCCGACAAATGTTATCAATTTGCACTTGGGCAG…
>25
ATGAATCCAACCCAGAAGATAACAGCAATTGGCTCTGTCTCTCTAATCATTGCGATAATATGTCTCCTCATGCAGATTGCCATCTTAACAACGACCATGACACTACAATTCAGGCAGAATGAATGCAGTAACTCATCGAATAATCAGGTGATGCCATGTGAACCAATCATAATAGAGAGGAACACAGTGCATTTGAATAGCACTACCATAGAGAGGGAAATTTGTCCTAAAGTAGCAGAATACAAGAATTGGTCAAAACCACAATGTCAAATTACAGGGTTCGCCCCTTTTTCAAAAGACAACTCAATTAGGCTCTCTGCAAGTGGGGATATTTGGGTGACAAGAGAACCCTATGTCTCATGCAGTCCCAACAAATGTTATCAATTTGCACTTGGGCAG…
>29
ATGTCTCCAAATCAGAAGATAACAGCAATTGGCTCTGTCTCTCTAGTCATTGCGATAATATGTTTCCTCATGCAAATTGCCATCTTAACAACAACTATGACATTACATTTCGGGCAGAAAGAATGCAGTAACCCATCGAATAATCAAGTGATGCCATGTGAACCGATCATAATAGAAAGGAACACAGTGCATTTGAATAGTACTACCATAGAGAGGGAAATTTGTCCTAAAGTAGCAGAATATAAAAATTGGTCAAAACCACAATGCCTAATTACAGGGTTCGCTCCTTTCTCAAAGGACAACTCAATTAGGCTTTCTGCAAGTGGGGATATCTGGGTAACAAGAGAACCTTATGTCTCATGCAGTCCCGACAAATGTTATCAGTTTGCACTTGGGCAG…
>31rc
ATGAATCCAAATCAGAAGATAATAACAATTGGCTCTGTCTCTCTAACCATTGCAACAGTATGTTTCCTTATGCAAATTGCCATTCTGGCAACAACTATAACACTGCACTTCAAGCAGAATGAATGTAGCATCCCCTCGAACAATCAAGTAGTGCCATGTGAGCCAATCATAGTAGAAAGGAATATAACAGAGATAGTGTATTTGAATAATACCACCATAGAAAAAGAAATTTGCCCTAAATTAACAGAATACAGAGATTGGTCTAAACCACAGTGTCAGATCACAGGGTTTGCTCCTTTCTCCAAGGACAACTCAATCCGGCTTTCTGCTGGTGGGGACATTTGGGTAACAAGGGAACCTTATGTATCATGCAGTCCCAATAAATGTTACCAGTTCGCA…
>33rc
ATGTCTCCAAATCAGAAGATAACAGCAATTGGCTCTGTCTCTCTAGTCATTGCGATAATATGTTTCCTCATGCAAATTGCCATCTTAACAACAACTATGACATTACATTTCGGGCAGAAAGAATGCAGTAACCCATCGAATAATCAAGTGATGCCATGTGAACCGATCATAATAGAAAGGAACACAGTGCATTTGAATAGTACTACCATAGAGAGGGAAATTTGTCCTAAAGTAGCAGAATATAAAAATTGGTCAAAACCACAATGCCTAATTACAGGGTTCGCTCCTTTCTCAAAGGACAACTCAATTAGGCTTTCTGCAAGTGGGGATATCTGGGTAACAAGAGAACCTTATGTCTCATGCAGTCCCGACAAATGTTATCAGTTTGCACTTGGGCAG…
>37rc
ATGTCTCCAAATCAGAAGATAATAGCAATTGGCTCTGTCTCTCTAGTCATTGCGATAATATGTTTCCTCATGCAAATTGCCATCTTAACAACAACTATGACATTACATTTCGGGCAGAAAGAATGCAGTAACCCATCGAATAATCAAGTGATGCCATGTGAACCGATCATAATAGAAAGGAACACAGTGCATTTGAATAGTACTACCATAGAGAGGGAAATTTGTCCTAAAGTAGCAGAATATAAAAATTGGTCAAAACCACAATGCCTAATTACAGGGTTCGCTCCTTTCTCAAAGGACAACTCAATTAGGCTTTCTGCAAGTGGGGATATCTGGGTAACAAGAGAACCTTATGTCTCATGCAGTCCCGACAAATGTTATCAGTTTGCACTTGGGCAG…
>38
ATGTCTCCAAATCAGAAGATAACAGCAATTGGCTCTGTTTCTCTAATCATTGCGATAATATGTCTCCTCATGCAAATTGCCATCTTAACAACGACTATGACATTACATTTCGGGCAGAAAGAATGCAGTAACCCATCGAATAATCAAGTGGTGCCATGTGAACCGATCATAATAGAAAGGAACACAGTGCATTTGAATAGTACTACCATAGAGAGGGAAATTTGTCCTAAAGTAGCAGAATATAAAAATTGGTCAAAACCACAATGCCTAATTACAGGGTTCGCTCCTTTCTCAAAGGACAACTCAATTAGGCTTTCTGCAAGTGGGGATATCTGGGTAACAAGAGAACCTTATGTCTCATGCAGTCCCGACAAATGTTATCAATTTGCACTTGGGCAG…
>41
ATGTCTCCAAATCAGAAGATAATAGCAATTGGCTCTGTTTCTCTAATCATTGCGATAATATGTCTCCTCATGCAAATTGCCATCTTAACAACGACTATGACATTACATTTCGGGCAGAAAGAATGCAGTAACCCATCGAATAATCAAGTGGTGCCATGTGAACCGATCATAATAGAAAGGAACACAGTGCATTTGAATAGTACTACCATAGAGAGGGAAATTTGTCCTAAAGTAGCAGAATATAAAAATTGGTCAAAACCACAATGCCTAATTACAGGGTTCGCTCCTTTCTCAAAGGACAACTCAATTAGGCTTTCTGCAAGTGGGGATATCTGGGTAACAAGAGAACCTTATGTCTCATGCAGTCCCTACAAATGTTATCAATTTGCACTTGGGCAG…
>42
ATGTCTCCAAATCAGAAGATAACAGCAATTGGCTCTGTTTCTCTAATCATTGCGATAATATGTCTCCTCATGCAAATTGCCATCTTAACAACGACTATGACATTACATTTCGGGCAGAAAGAATGCAGTAACCCATCGAATAATCAAGTGATGCCATGTGAACCGATCATAATAGAAAGGAACACAGTGCATTTGAATAGTACTACCATAGAGAGGGAAATTTGTCCTAAAGTAGCAGAGTATAAAAATTGGTCAAAACCACAATGCCTAATTACAGGGTTCGCTCCTTTCTCAAAGGACAACTCAATTAGGCTTTCTGCAAGTGGGGATATCTGGGTAACAAGAGAACCTTATGTCTCATGCAGTCCCGACAAATGTTATCAATTTGCACTTGGGCAG…
>43
ATGTCTCCAAATCAGAAGATAACAGCAATTGGCTCTGTCTCTCTAGTCATTGCGATAATATGTTTCCTCATGCAAATTGCCATCTTAACAACAACTATGACATTACATTTCGGGCAGAAAGAATGCAGTAACCCATCGAATAATCAAGTGATGCCATGTGAACCGATCATAATAGAAAGGAACACAGTGCATTTGAATAGTACTACCATAGAGAGGGAAATTTGTCCTAAAGTAGCAGAATATAAAAATTGGTCAAAACCACAATGCCTAATTACAGGGTTCGCTCCTTTCTCAAAGGACAACTCAATTAGGCTTTCTGCAAGTGGGGATATCTGGGTAACAAGAGAACCTTATGTCTCATGCAGTCCCGACAAATGTTATCAGTTTGCACTTGGGCAG…
>44
ATGTCTCCAAATCAGAAGATAACAGCAATTGGCTCTGTTTCTCTAATCATTGCGATAATATGTCTCCTCATGCAAATTGCCATCTTAACAACGACTATGACATTACATTTCGGCCAGAAAGAATGCAGTAACCCATCGAATAATCAAGTGATGCCATGTGAACCGATCATAATAGAAAGGAACACAGTACATTTGAATAGTACTACCATAGAGAGGGAAATTTGTCCTAAAGTAGCAGAATATAAAAATTGGTCAAAACCACAATGCCTAATTACAGGGTTCGCTCCTTTCTCAAAGGACAACTCAATTAGGCTTTCTGCAAGTGGGGATATCTGGGTAACAAGAGAACCTTATGTCTCATGCAGTCCCGACAAATGTTATCAATTTGCACTTGGGCAG…
>45
ATGTCTCCAAATCAGAAGATAATAGCAATTGGCTCTGTTTCTCTAATCATTGCGATAATATGTCTCCTCATGCAAATTGCCATCTTAACAACAACTATGACATTACATTTCGGGCAGAAAGAATGCAGTAACCCATCGAACAATCAAGTGATGCCATGTGAACCGATCATAATAGAAAGGAACACAGTGCATTTGAATAGTACTACCATAGAGAGGGAAATTTGTCCTAAAGTAGTAGAATATAAAAATTGGTCAAAACCACAATGCCTAATTACAGGGTTCGCTCCTTTCTCAAAGGACAACTCAATTAGGCTTTCTGCAGGTGGGGATATCTGGGTAACAAGAGAACCTTATGTTTCATGCAGTCCCGACAAATGTTATCACTTTGCACTTGGGCAG…
>46
ATGTCTCCAAATCAGAAGATAACAGCAATTGGCTCTGTCTCTCTAGTCATTGCGATAATATGTTTCCTCATGCAAATTGCCATCTTAACAACAACTATGACATTACATTTCGGGCAGAAAGAATGCAGTAACCCACCGAATAATCAAGTGATGCCATGTGAACCGATCATAATAGAAAGGAACACAGTGCATTTGAATAGTACTACCATAGAGAGGGAAATTTGTCCTAAAGTAGCAGAATATAAAAATTGGTCAAAACCACAATGCCTAATTACAGGGTTCGCTCCTTTCTCAAAGGACAACTCAATTAGGCTTTCTGCAAGTGGGGATATCTGGGTAACAAGAGAACCTTATGTCTCATGCAGTCCCGACAAATGTTATCAGTTTGCACTTGGGCAG…
>47rc
ATGTCTCCAAATCAGAAGATAACAGCAATTGGCTCTGTTTCTCTAATCATTGCGATAATATGTCTCCTCATGCAAATTGCCATCTTAACAACAACTATGACATTACATTTCGGGCAGAAAGAATGCAGTAACCCATCGAACAATCAAGTGATGCCATGTGAACCGATCATAATAGAAAGGAACACAGTGCATTTGAATAGTACTACCATAGAGAGGGAAATTTGTCCTAAAGTAGTAGAATATAAAAATTGGTCAAAACCACAATGCCTAATTACAGGGTTCGCTCCTTTCTCAAAGGACAACTCAATTAGGCTTTCTGCAGGTGGGGATATCTGGGTAACAAGAGAACCTTATGTTTCATGCAGTCCCGACAAATGTTATCACTTTGCACTTGGGCAG…
>48
ATGTCTCCAAATCAGAAGATAATAGCAATTGGCTCTGTTTCTCTAATCATTGCGATAATATGTCTCCTCATGCAAATTGCCATCTTAACAACAACTATGACATTACATTTCGGGCAGAAAGAATGCAGTAACCCATCGAACAATCAAGTGATGCCATGTGAACCGATCATAATAGAAAGGAACACAGTGCATTTGAATAGTACTACCATAGAGAGGGAAATTTGTCCTAAAGTAGTAGAATATAAAAATTGGTCAAAACCACAATGCCTAATTACAGGGTTCGCTCCTTTCTCAAAGGACAACTCAATTAGGCTTTCTGCAGGTGGGGATATCTGGGTAACAAGAGAACCTTATGTTTCATGCAGTCCCGACAAATGTTATCACTTTGCACTTGGGCAG…
>50rc
ATGTCTCCAAATCAGAAGATAACAGCAATTGGCTCTGTCTCTCTAGTCATTGCGATAATATGTTTCCTCATGCAAATTGCCATCTTAACAACAACTATGACATTACATTTCGGGCAGAAAGAATGCAGTAACCCATCGAATAATCAAGTGATGCCATGTGAACCGATCATAATAGAAAGGAACACAGTGCATTTGAATAGTACTACCATAGAGAGGGAAATTTGTCCTAAAGTAGCAGAATATAAAAATTGGTCAAAACCACAATGCCTAATTACAGGGTTCGCTCCTTTCTCAAAGGACAACTCAATTAGGCTTTCTGCAAGTGGGGATATCTGGGTAACAAGAGAACCTTATGTCTCATGCAGTCCCGACAAATGTTATCAGTTTGCACTTGGGCAG…
>51
ATGTCTCCAAATCAGAAGATAATAGCAATTGGCTCTGTTTCTCTAATCATTGCGATAATATGTCTCCTCATGCAAATTGCCATCTTAACAACGACTATGACATTACATTTCGGGCAGAAAGAATGCAGTAACCCATCGAACAATCAAGTGATGCCATGTGAACCGATCATAATAGAAAGGAACACAGTGCATTTGAATAGTACTACCATAGAGAGGGAAATTTGTCCTAAAGTAGTAGAATATAAAAATTGGTCAAAACCACAATGCCTAATTACAGGGTTCGCTCCTTTCTCAAAGGACAACTCAATTAGGCTTTCTGCAGGTGGGGATATCTGGGTAACAAGAGAACCTTATGTTTCATGCAGTCCCGACAAATGTTATCACTTTGCACTTGGGCAG…
>53
ATGTCTCCAAATCAGAAGATAATAGCAATTGGCTCTGTTTCTCTAATCATTGCGATAATATGTCTCCTCATGCAAATTGCCATCTTAACAACGACTATGACATTACATTTCGGGCAGAAAGACTGCAGTAACCCATCGAACAATCAAGTGATGCCATGTGAACCGATCATAATAGAAAGGAACACAGTGCATTTGAATAGTACTACCATAGAGAGGGAAATTTGTCCTAAAGTAGTAGAATATAAAAATTGGTCAAAACCACAATGCCTAATTACAGGGTTCGCTCCTTTCTCAAAGGACAACTCAATTAGGCTTTCTGCAGGTGGGGATATCTGGGTAACAAGAGAACCTTATGTTTCATGCAGTCCCGACAAATGTTATCACTTTGCACTTGGGCAG…
>55
ATGTCTCCAAATCAGAAGATAACAGCAATTGGCTCTGTTTCTCTAATCACTGCGATAATATGTCTCCTCATGCAAATTGCCATCTTAACAACGACTATGACATTACATTTCGGGCAGAAAGAATGCAGTAACCCATCGAACAATCAAGTGATGCCATGTGAACCGATCATAATAGAAAGGAACACAGTGCATTTGAATAGTACTACCATAGAGAGGGAAATTTGTCCTAAAGTAGTAGAATATAAAAATTGGTCAAAACCACAATGCCTAATTACAGGGTTCGCTCCTTTCTCAAAGGACAACTCAATTAGGCTTTCTGCAGGTGGGGATATCTGGGTAACAAGAGAACCTTATGTTTCATGCAGTCCCGACAAATGTTATCACTTTGCACTTGGGCAG…
>56
ATGTCTCCAAATCAGAAGATAACAGCAATTGGCTCTGTTTCTCTAATCATTGCGATAATATGTCTCCTCATGCAAATTGCCATCTTAACAACGACTATGACATTACATTTCGGGCAGAAAGAATGCAGTAACCCATCGAATAATCAAGTGATGCCATGTGAACCGATCATAATAGAAAGGAACACAGTGCATTTGAATAGTACTACCATAGAGAGGGAAATTTGCCCTAAAGTAGCAGAGTATAAAAATTGGTCAAAACCACAATGTCAAATTACAGGGTTCGCTCCTTTCTCAAAGGACAACTCAATTAGGCTTTCTGCAGGTGGGGATATCTGGGTAACAAGAGAACCTTATGTCTCATGCAGTCCCGACAAATGTTATCAATTTGCACTTGGGCAG…
>58
ATGTCTCCAAATCAGAAGATAACAGCAATTGGCTCTGTTTCTCTAATCATTGCGATAATATGTCTCCTCATGCAAATTGCCATCTTAACAACGACTATGACATTACATTTCGGGCAGAAAGAATGCAGTAACCCATCGAATAATCAAGTGATGCCATGTGAACCGATCATAATAGAAAGGAACACAGTGCATTTGAATAGTACTACCATAGAGAGGGAAATTTGCCCTAAAGTAGCAGAGTATAAAAATTGGTCAAAACCACAATGTCAAATTACAGGGTTCGCTCCTTTCTCAAAGGACAACTCAATTAGGCTTTCTGCAGGTGGGGATATCTGGGTAACAAGAGAACCTTATGTCTCATGCAGTCCCGACAAATGTTATCAATTTGCACTTGGGCAG…
>59
ATGTCTCCAAATCAGAAGATAATAGCAATTGGCTCTGTTTCTCTAATCATTGCGATAATATGTCTCCTCATGCAAATTGCCATCTTAACAACGACTATGACATTACATTTCGGGCAGAAAGAATGCAGTAACCCATCGAATAATCAAGTGGTGCCATGTGAACCAATCATAATAGAAAGGAACACAGTGCATTTGAATAGTACTACCATAGAGAGGGAAATTTGTCCTAAAGTAGCAGAATATAAAAATTGGTCAAAACCACAATGCCTAATTACAGGGTTCGCTCCTTTCTCAAAGGACAACTCAATTAGGCTTTCTGCAAGTGGGGATATCTGGGTAACAAGAGAACCTTATGTCTCATGCAGTCCCGACAAATGTTATCAATTTGCACTTGGGCAG…
>60
ATGTCTCCAAATCAGAAGATAACAGCAATTGGCTCTGTTTCTCTAATCATTGCGATAATATGTCTCCTCATGCAAATTGCCATCTTAACAACGACTATGACATTACATTTCGGGCAGAAAGAATGCAGTAACCCATCGAATAATCAAGTGATGCCATGTGAACCGATCATAATAGAAAGGAACACAGTGCATTTGAATAGTACTACCATAGAGAGGGAAATTTGCCCTAAAGTAGCAGAGTATAAAAATTGGTCAAAACCACAATGTCAAATTACAGGGTTCGCTCCTTTCTCAAAGGACAACTCAATTAGGCTTTCTGCAGGTGGGGATATCTGGGTAACAAGAGAACCTTATGTCTCATGCAGTCCCGACAAATGTTATCAATTTGCACTTGGGCAG…
>63
ATGTCTCCAAATCAGAAGATAACAGCAATTGGCTCTGTTTCTCTAATCATTGCGATAATATGTCTCCTCATGCAAATTGCCATCTTAACAACGACTATGACATTACATTTCGGGCAGAAAGAATGCAGTAACCCATCGAATAATCAAGTGATGCCATGTGAACCGATCATAATAGAAAGGAACACAGTGCATTTGAATAGTACTACCATAGTGAGGGAAATTTGTCCTAAAGTAGCAGAATATAAAAATTGGTCAAAACCACAATGCCTAATTACAGGGTTCGCTCCTTTCTCAAAGGACAACTCAATTAGGCTTTCTGCAAGTGGGGATATCTGGGTAACAAGGGAACCTTATGTCTCATGCAGTCCCGACAAATGTTATCAATTTGCACTTGGGCAG…
>64rc
ATGTCTCCAAATCAGAAGATAACAGCAATTGGCTCTGTTTCTCTAATCATTGCGATAATATGTCTCCTCATGCAAATTGCCATCTTAACAACGACTATGACATTACATTTCGGGCAGAAAGAATGCAGTAACCCAGCGAATAATCAAGTGATGCCATGTGAACCGATCATAATAGAAAGGAACACAGTGCATTTGAATAGTACTACCATAGAGAGGGAAATTTGTCCTAAAGTAGCAGAATATAAGAATTGGTCAAAACCACAATGCCTAATTACAGGGTTCGCTCCTTTCTCAAAGGACAACTCAATTAGGCTTTCTGCAAGTGGGGATATCTGGGTAACAAGAGAACCTTATGTCTCATGCAGTCCCGACAAATGTTATCAATTTGCACTTGGGCAG…
>69
ATGGATTCCAATCAGAGGAAAACAGCAATTGGCTCTGTTTCTCTAATCATTGCGATAATATGTCTCCTCATGCAAATTGCCATCTTAACAACGACTATGACATTACATTTCGGGCAGAAAGAATGCAGTAACCCATCGAATAATCAAGTGATGCCATGTGAACCGATCATAATAGAAAGGAACACAGTGCATTTGAATAGTACTACCATAGAGAGGGAAATTTGTCCTAAAGTAGCAGAATATAAAAATTGGTCAAAACCACAATGCCTAATTACAGGGTTCGCTCCTTTCTCAAAGGACAACTCAATTAGGCTTTCTGCAAGTGGGGATATCTGGGTAACAAGGGAACCTTATGTCTCATGCAGTCCCGACAAATGTTATCAATTTGCACTTGGGCAG…
>70
ATGTCTCCAAATCAGAAGATAACAGCAATTGGCTCTGTTTCTCTAATCATTGCGATAATATGTCTCCTCATGCAAATTGCCATCTTAACAACAACTATGACATTACATTTCGGGCAGAAAGAATGCAGTAACCCATCGAATAATCAAGTGATGCCATGTGAACCGATCATAATAGAAAGGAACACAGTGCATTTGAATAGTACTACCATAGAGAGGGAAATTTGTCCTAAAGTAGCAGAATATAAAAATTGGTCAAAACCACAATGCCTAATTACAGGGTTCGCTCCTTTCTCAAAGGACAACTCAATTAGGCTTTCCGCAAGTGGGGATATCTGGGTAACAAGAGAACCTTATGTCTCATGCAGTCCCGACAAATGTTATCAATTTGCACTTGGGCAG…
>71
ATGAATCCAAATCAGAAGATAACAGCAATTGGCTCTGTTTCTCTAATCATTGCGATAATATGTCTCCTCATGCAAATTGCCATCTTAACAACGACTATGACATTACATTTCGGGCAGAAAGAATGCAGTAACCCATCGAATAATCAAGTGATGCCATGTGAACCGATCATAATTGAAAGGAACACAGTGCATTTGAATAGTACTACCATAGAGAGGGAAATTTGTCCTAAAGTAGCAGAATATAAAAATTGGTCAAAACCACAATGCCTAATTACAGGGTTCGCTCCTTTCTCAAAGGACAACTCAATTAGACTTTCTGCAAGTGGGGATATCTGGGTAACAAGAGAACCCTATGTCTCATGCAGTCCCGACAAATGTTATCAATTTGCACTTGGGCAG…
>74rc
ATGTCTCCAAATCAGAAGATAACAGCAATTGGCTCTGTTTCTCTAATCATTGCGATAATATGTCTCCTCATGCAAATTGCCATCTTAACAACGACTATGACATTACATTTCGGGCAGAAAGAATGCAGTAACCCATCGAATAATCAAGTGATGCCATGTGAACCGATCATAATAGAAAGGAACACAGTGCATTTGAATAGTACTACCATAGAGAGGGAAATTTGCCCTAAAGTAGCAGAGTATAAAAATTGGTCAAAACCACAATGTCAAATTACAGGGTTCGCTCCTTTCTCAAAGGACAACTCAATTAGGCTTTCTGCAGGTGGGGATATCTGGGTAACAAGAGAACCTTATGTCTCATGCAGTCCCGACAAATGTTATCAATTTGCACTTGGGCAG…
>75rc
ATGGATCCAAATCAGAGAATAACAGCAATTGGCTCTGTCTCTCTAGTCATTGCGATAATATGTTTCCTCATGCAAATTGCCATCTTAACAACAACTATGACATTACATTTCGGGCAGAAAGAATGCAGTAACCCATCGAATAATCAAGTGATGCCATGTGAACCGATCATAATAGAAAGGAACACAGTGCATTTGAATAGTACTACCATAGAGAGGGAAATTTGTCCTAAAGTAGCAGAATATAAAAATTGGTCAAAACCACAATGCCTAATTACAGGGTTCGCTCCTTTCTCAAAGGACAACTCAATTAGGCTTTCTGCAAGTGGGGATATCTGGGTAACAAGAGAACCTTATGTCTCATGCAGTCCCGACAAATGTTATCAGTTTGCACTTGGGCAG…
>78rc
ATGTCTCCAAATCAGAAGATAACAGCAATTGGCTCTGTCTCTCTAGTCATTGCGATAATATGTTTCCTCATGCAAATTGCCATCTTAACAACAACTATGACATTACATTTCGGGCAGAAAGAATGCAGTAACCCATCGAATAATCAAGTGATGCCATGTGAACCGATCATAATAGAAAGGAACACAGTGCATTTGAATAGTACTACCATAGAGAGGGAAATTTGTCCTAAAGTAGCAGAATATAAAAATTGGTCAAAACCACAATGCCTAATTACAGGGTTCGCTCCTTTCTCAAAGGACAACTCAATTAGGCTTTCTGCAAGTGGGGATATCTGGGTAACAAGAGAACCTTATGTCTCATGCAGTCCCGACAAATGTTATCAGTTTGCACTTGGGCAG…
>79
ATGAATCCAAATCAGAGAATAACAGCAATTGGCTCTGTCTCTCTAGTCATTGCGATAATATGTTTCCTCATGCAAATTGCCATCTTAACAACAACTATGACATTACATTTCGGGCAGAAAGAATGCAGTAACCCACCGAATAATCAAGTGATGCCATGTGAACCGATCATAATAGAAAGGAACACAGTGCATTTGAATAGTACTACCATAGAGAGGGAAATTTGTCCTAAAGTAGCAGAATATAAAAATTGGTCAAAACCACAATGCCTAATTACAGGGTTCGCTCCTTTCTCAAAGGACAACTCAATTAGGCTTTCTGCAAGTGGGGATATCTGGGTAACAAGAGAACCTTATGTCTCATGCAGTCCCGACAAATGTTATCAGTTTGCACTTGGGCAG…
>80
ATGTCTCCAAATCAGAAGATAACAGCAATTGGCTCTGTTTCTCTAATCATTGCGATAATATGTCTCCTCATGCAAATTGCCATCTTAACAACGACTATGACATTACATTTCGGGCAGAAAGAATGCAGTAACCCATCGAATAATCAAGTGATGCCATGTGAACCGATCATAATAGAAAGGAACACAGTGCATTTGAATAGTACTACCATAGAGAGGGAAATTTGCCCTAAAGTAGCAGAGTATAAAAATTGGTCAAAACCACAATGTCAAATTACAGGGTTCGCTCCTTTCTCAAAGGACAACTCAATTAGGCTTTCTGCAGGTGGGGATATCTGGGTAACAAGAGAACCTTATGTCTCATGCAGTCCCGACAAATGTTATCAATTTGCACTTGGGCAG…
>82
ATGAATCCTAATCAGAGGATAACAGCAATTGGCTCTGTTTCTCTAGTCATTGCGATAATATGTTTCCTCATGCAAATTGCCATCTTAACAACAACTATGACATTACATTTCGGGCAGAAAGAATGCAGTAACCCATCGAATAATCAAGTGATGCCATGTGAACCGATCATAATAGAAAGGAACACAGTGCATTTGAATAGTACTACCATAGAGAGGGAAATTTGTCCTAAAGTAGCAGAATATAAAAATTGGTCAAAACCACAATGCCTAATTACAGGGTTCGCTCCTTTCTCAAAGGACAACTCAATTAGGCTTTCTGCAAGTGGGGATATCTGGGTAACAAGAGAACCTTATGTCTCATGCAGTCCCGACAAATGTTATCAGTTTGCACTTGGGCAG…
>85
ATGTCTCCAAATCAGAAGATAACAGCAATTGGCTCTGTTTCTCTAATCATTGCGATAATATGTCTCCTCATGCAAATTGCCATCTTAACAACGACTATGACATTACATTTCGGGCAGAAAGAATGCAGTAACCCATCGAATAATCAAGTGATGCCATGTGAACCGATCATAATAGAAAGGAACACAGTGCATTTGAATAGTACTACCATAGAGAGGGAAATTTGCCCTAAAGTAGCAGAGTATAAAAATTGGTCAAAACCACAATGTCAAATTACAGGGTTCGCTCCTTTCTCAAAGGACAACTCAATTAGGCTTTCTGCAGGTGGGGATATCTGGGTAACAAGAGAACCTTATGTCTCATGCAGTCCCGACAAATGTTATCAATTTGCACTTGGGCAG…
>A/chicken/Beijing/1/1994
ATGAATCCAAATCAGAAGATAATAGCAATTGGCTCTGTTTCTCTAACTATTGCGACAATATGTTTCCTCATGCAGATTGCCATCTTAGCAACGACTATGACACTACATTTCAAGCAGAATGAATGCAGCAACCCCTCGAATAATCAAGTAGTGCCATGTGAACCAATCATAATAGAAAGGAACATAACAGAGATAGTGCATTTGAATAGTACTACCATAGAGAAGGAAATTTGTCCTAAAGTAGCAGAATACAAGAATTGGTCAAAACCACAATGTCAAATTACAGGGTTCGCTCCTTTCTCCAAGGACAACTCAATTAGGCTTTCCGCAGGTGGGGATATTTGGGTGACAAGAGAACCTTATGTGTCGTGCGGTCTTGGTAAATGTTATCAATTTGCA…
>A/chicken/Hong_Kong/G9/1997
ATGAATCCAAATCAGAAGATAATAGCAATTGGCTCTGTTTCTCTAACTATTGCGACAATATGCCTCCTCATGCAGATTGCTATCTTAGCAACGACTATGACACTACATTTCAAGCAGAATGAATGCATCAACTCCTCGAATAATCAAGTAGTGCCATGTGAACCAATCATAATAGAAAGGAACATAACAGAGATAGTGCATTTGAATAGTACTACCTTAGAGAAGGAAATTTGTCCTAAAGTAGCAGACTACAGGAATTGGTCAAAACCACAATGTCAAATCACAGGGTTCGCTCCTTTCTCCAAGGACAATTCAATTAGGCTCTCCGCAGGTGGAGATATTTGGGTGACAAGAGAACCTTATGTATCGTGCGGTCTTGGTAAATGTTATCAATTTGCA…
>A/Chicken/Shanghai/F/98
ATGAACCCAAATCAGAAGATAATAGCAATTGGCTCAGTTTCTCTAACTATTGCGGCAATATGCTTCCTCATGCAGATTGCCATCTTAGCAACGACTATGACACTACATTTCAATCAGAATGAATGCAGCAACCCCTCGAATAACCAAGTAGTGCCATGTGAACCAATCATAATAGAAAGGAACATAGTGCATTTGAATAGTACTACCATAGAGAAGGAAATTTGTCCTAAAGTGGCAGAATACAAGAATTGGTCAAAACCCCAATGTCAAATCACAGGGTTCGCTCCGTTCTCCAAGGACAACTCAATTAGGCTTTCTGCAGGTGGGGATATCTGGGTGACAAGAGAACCTTATGTGTCGTGCGGCCTTGGTAAATGTTATCAATTTGCACTTGGACAG…
>A/Duck/Hong_Kong/Y280/97
ATGAATCCAAATCAGAAGATAATAGCAATTGGCTCTGTTTCTCTAACTATTGCGACAATATGTTTCCTCATGCAGATTGCCATATTAGCAACGACTATGACACTACATTTCAAGCAGAATGAATGCAGCAACCCCTCGAATAATCAAGTAGTGCCATGTGAACCAATCATAATAGAAAGGAACATAGTGCATTTGAATAGTACTACCATAGAGAAGGAAATTTGTCCTAAAGTGGCAGAATACAAGAATTGGTCAAAACCACAATGTCAAATTACAGGGTTCGCTCCTTTCTCCAAGGACAACTCAATTAGGCTTTCCGCAGGTGGGGATATCTGGGTGACAAGAGAACCTTATGTATCGTGCGGTCTTGGTAAATGTTATCAATTTGCACTTGGGCAG…
>A/duck/Hong_Kong/Y439/1997
ATGAATCCAAATCAGAAGATAATAACAATTGGCTCTGTCTCTCTAACCATTGCAACAGTATGTTTCCTCATGCAGGTTGCCATCCTAGCAACGACTGTGACACTGCATTTCAAGCAAAATGAATGCAGCATCCCCTCGAACAATCAAGTAGTGCCATGTGAACCAATCATAATAGAAAGGAACATAACAGAGATAGTGCATTTGAATAATACTACCATAGAAAAAGAAATTTGTCCCGGAGTACTAGAATACAGGAATTGGTCGAAACCGCAGTGTCAAATTAAAGGGTTTGCTCCTTTCTCCAAGGACAACTCAATTCGGCTTTCTGCTGGTGGGGACATTTGGGTAACAAGAGAACCTTATGTGTCATGCGGCCCCAGTAAATGTTATCAGTTTGCA…
>A/Quail/Hong_Kong/G1/97
ATGAATCCAAATCAAAAGATAATAGCACTTGGCTCTGTATCTATAACTATTGCGACAATATGTTTACTCATGCAGATTGCCATCTTAGCAACGACTATGACACTACATTTCAACGAATGCACCAACCCATCGAACAATCAAGCAGTGCCATGTGAACCAATCATAATAGAAAGGAACATAACAGAGATAGTGCATTTGAATAATACTACCATAGAGAAGGAAAGTTGTCCTAAAGTAGCAGAATACAAGAATTGGTCAAAACCGCAATGTCAAATTACAGGGTTCGCCCCTTTCTCCAAGGACAACTCAATTAGGCTTTCTGCAGGCGGGGATATTTGGGTGACAAGAGAACCTTATGTATCGTGCGGTCTTGGTAAATGTTACCAATTTGCACTTGGG…
>A/chicken/Fujian/S1XA35/2017
atgaatccaaatcagaagataacagcaattggctctgtttctctaatcattgcgataatatgtctcctcatgcaaattgccatcttaacaacgactatgacattacatttcgggcagaaagaatgcagcaacccatcgaataatcaagtgatgccatgtgaaccgatcataatagaaaggaacacagtgcatttgaatagtactaccatagaaaaggaaatttgtcctaaaacagcggaatacaaaaattggtcaaaaccacaatgtctaattacaggattcgctcctttctcaaaggacaactcaattaggctttctgcaggtggggatatctgggtaacaagagaaccttatgtctcatgcagccccgacaaatgttatcaatttgcacttgggcag…
>A/chicken/Ganzhou/GZ86/2016
atgaatccaaaccagaagataacagcaattggctctgtttctctaatcattgcgataatatgtctcctcatgcaaattgccatcttaacaacgaccatgacactacatttcaggcagaatgaatgcagtaacccattgaataatcaagtgatgccatgtgaaccaatcataatagagaggaacacagtgcacttgaatagcaccaccatagagagggaaatttgccccaaagtagcagaatacaagaattggtcaaaaccacaatgtcaaattacagggttcgcccctttttcaaaggacaactcaattaggctctctgctagcggggatatctgggtgacaagagaaccctatgtctcatgcagtctcaacaaatgttatcaatttgcacttgggcag…
>A/chicken/Hubei/ZYSJF15/2016
atgtctccaaatcagaagataatagcaattggctctgtttctctaatcattgcgataatatgtctcctcatgcaaattgccatcttaacaacgactatgacattacatttcgggcagaaagaatgcagtaacccatcgaataatcaagtgatgccatgtgaaccgatcataatagaaaggaacacagtgcatttgaatagtactaccatagagagggaaatttgtcctaaagtagcagaatataaaaattggtcaaaaccacaatgtctaattacagggttcgctcctttctcaaaggacaactcaattaggctttctgcaggtggggatatctgggtaacaagagaaccttatgtctcatgcagtcccgacaaatgttatcaatttgcacttgggcag…
>A/chicken/Jingmen/JM0305/2017
atgaatccaaatcagaagataatagcaattggctctgtttctctaatcattgcgataatatgtctcctcatgcagattgccatcttaacaacgactatgacactacatttcagacagaatgaatgcaataactcatcgaataatcaagtgatgccatgtgaaccgatcataatagagaggaacacagtgcatctgaatagcactaccatagagagggaaatttgtcctaaagtagcagaatacaagaattggtcaaaaccacaatgtcaaattacagggtttgctcctttctcaaaggacaactcgattaggctttctgcaggtggggatatctgggtgacaagggaaccttacgtctcatgcagtctcgacaaatgttaccaatttgcacttgggcag…
>A/chicken/Sichuan/LMC/2016
ataatccaaatcagaagataatagcaattggctctgtttccctaatcattgcgataatatgtctcctcatgcagattgccatcttaacaacgactatgacactacatttcaggcagaatgaatgcagtaacccatcgaataatcaagtgatgccatgtgaaccaatcataatagagaggaacatagtgcacttgaatagcactaccatagagagggaaatttgtcctaaagtaacagaatacaagaattggtcaaaaccacaatgtcaaattacagggttcgcccctttttcaaaagacaactcaattaggctctctgcgagtggggatatctgggtgacaagagaaccctatgtctcatgcagtctcgacaaatgttatcaatttgcacttgggcagg…
>A/chicken/Suqian/SQ1602/2016
atgttccaaaatcagaagataatagcaattggctctgtttctctaatcattgcgataatatgtctcctcatgcaaattgccatcttaacaacgactatgacattacatttcaggcagaaagaatgcagtaacccatcgaataatcaagtgatgccatgtgaaccgatcataatagaaaggaacacagtgcatctgaatagtactaccatagagagggaaatttgtcctaaagtagcagaatataagaattggtcaaaaccacaatgtctaattacagggttcgctcctttctcaaaggacaactcaattaggctttctgcaggtgggggtatctgggtaacaagagaaccttatgtctcatgcagtcccgacaaatgttatcaatttgcacttgggcag…
>A/chicken/Xiamen/09/2015
atgaatccaaatcagaagataacagcaattggctctgtttctctaatcattgcgataatatgtctcctcatgcaaattgccatcttaacaacgactatgacattacatttcaggcagaaagaatgcagtaacccatcgaataatcaagtgatgccatgtgaaccgatcataatagaaaggaacacagtgcatttgaatagtactaccatagagagggaaatttgtcctaaagtagcagaatataagaattggtcaaaaccacaatgtctaattacagggttcgctcctttctcaaaggacaactcaattaggctttctgcaggtggggatatctgggtgacaagagaaccttatgtctcatgcagtcccgacaaatgttatcaatttgcacttgggcag…
>A/chicken/Yuhuan/YH15/2016
ataatccaaatcagaagataacagcaattggctctgtttctctaatcattgcgataatatgtctcctcatgcaaattgccatcttaacaacgactatgacattacatttcaggcagaaagaatgcagtaacccatcgaataatcaagtgatgccatgtgaaccgatcataatagaaaggaacacagtgcatttgaatagtactaccatagagagggaaatttgtcctaaagtagcagaatataagaattggtcaaaaccacaatgtctaattacagggttcgctcctttctcaaaggacaactcaattaggctttctgcaggtggggatatctgggtaacaagagaaccttatgtctcatgcagtcccgacaaatgttatcaatttgcacttgggcagg…
>A/baikal_teal/Xianghai/421/2011
ATGAATCCAAATCAGAAGATAATAACAATTGGCTCTGTCTCTCTAACCATTGCAACAGTATGTTTCCTCATGCAAATTGCCATCCTAGCAACGACTATAACACTGCACTTCAAGCAGAATGAATGCAGCATTCCCTCGAACAATCAAGTAGTGCCATGTGAGCCAATCATAGTAGAAAGGAACATAACAGAGATAGTGTATTTGAACAACACCACCATAGAAAAAGAACTTTGCCCTAAATTGACAGAATACAGGGATTGGTCGAAACCACAGTGTCAGATCACAGGGTTTGCTCCTTTCTCCAAGGACAACTCAATCCGGCTTTCTGCTGGTGGGGACATTTGGGTAACAAGGGAACCTTATGTATCATGCAGTCCCAATAAATGTTATCAGTTCGCA…
>A/chicken/HongKong/TP38/03
ATGAATCCAAATCAGAAGATAATAGCAATTGGTTCCGTTTCTCTAACTATTGCGACAATATGCCTTCTCATGCAGATTGCCATCTTAGTTACGACTATGACACTACATTTCAAGCATAATGAATGCACCAACTCCTCGAATAATCAAGTAGTGCCATGTGGACCAATCATAATAGAAAGGAATATAACAGAGATAGTGCATCTGAATAGCACCATCTTAGAAAAGGAAATTTGTCCTAAAGCAGCAGGATACAGAAATTGGTCAAAACCACAATGTCAAATCACAGGGTTCGCTCCTTTCTCCAAGGACAATTCAATTAGGCTCTCCGCAGGCGGAGATATTTGGGTGACAAGAGAACCTTATGTATCGTGCGGTCTTGGTAAATGTTATCAATTTGCA…
>A/turkey/Wisconsin/1/1966
ATGAATCCAAATCAGAAGATAATAACAATTGGCTCTGTCTCTCTAACCATTGCAACAGTATGCTTCCTCATGCAGATTGCCATCCTAGCAACAACTGTGACACTGCATTTTAAGCAAAATGAATGCAACCCCCCCGCGAACAATCAAGTAGTGCCATGTGAACCAATCATAATAGAAAGGAACATAACAGAGATAGTGTATTTGAATAATATCACCATAGAAAAAGAAGTTTGTCCTGAAGTAGCAGAATACAGGAATTGGTCAAAGCCGCAATGTCAAATTACAGGGTTTGCTCCTTTTTCCAAGGACAATTCAGTTCGGCTTTCTGCTGGTGGGGACATTTGGGTGACAAGAGAACCTTATGTGTCATGTGATCCCGGTAAATGTTATCAATTTGCA…
>A/chicken/Shandong/HL/2010
ATGAATCCAAATCAGAAGATAATAGCAATTGGCTCTGTTTCTCTAACCATTGCGATAATATGTTTTCTCATGCAGATTGC
CATCTTAACAACGACCATGACACTACATTTCAGGCAGAATGAATGCAGCAATCCATCGAATAATCAAGTGGTGCCATGTG
AACCTATCATAATAGAGAGGAACACAATGCATTTGAATAGTACTACCATAGAGAAGGAAATTTGTCCTAAAGTGGCAGAA
TACAAGAATTGGTCAAAACCACAATGTCAAATTACAGGGTTCGCTCCTTTCTCAAAGGACAACTCAATTAGGCTTTCTGC
AGGTGGAGATATCTGGGTGACAAGAGAACCTTATGTGTCGTGCAGTCTTGGCAAATGTTATCAATTTGCACTTGGGCAGG
GAAGCACTCTGAAAAACAAGCACTCAAATGGCACTACACATGATAGAATTCCTCACAGAACTCTTTTAATGAATGAGTTA
GGTGTCCCATTTCATTTGGGAACCAAACAAGTGTGCATAGCATGGTCTAGTTCAAGCTGCCATGATGGAAAAGCATGGTT
ACATATTTGTGTGACTGGGGATGATAAAAATGCTACTGCTAGTATCATTTATGATGGGATGCTGGTTGACAGTATTGGTT
CATGGTCCAAAAACATCCTAAGAACCCAGGAGTCAGAATGCGTTTGCATCAATGGAACTTGTGCAGTAGTAATGACTGAT
GGAAGTGCATCAGGAAAGGCTGACACTAGAATATTATTCATAAGAGAGGGAAAAATTATAAATATTAGCCCATTGTCAGG
AAGTGCTCAGCACGTGGAGGAATGCTCCTGTTACCCCCGGTATCCTGAAGTTAGGTGTGTTTGCAGAGACAATTGGAAGG
GCTCCAATAGGCCCGTTCTATATATAAATATGGCAGATTATAGTATTGAGTCCAGTTATGTATGTTCAGGACTTGTTGGC
GACACACCAAGAGATGATGATAGCTCCAGCAGCAGCAACTGTAGAGACCCTAATAACGAAAGAGGGGCCCCAGGAGTGAAAGGGTGGGCCTTTGACGATGGGAATGACATTTGGATGGGACGAACAATCAAAAGTGATTCACGCTCAGGTTATGAGACTTTTAGGGTCGTTAATGGTTGGACCACGGCTAATTCCAAGTCACAGATAAGTAGGCAAGTCATAGTTGACCGTGACAGCTGG
TCTGGGTATTCTGGTATCTTCTCTGTTGAAGGCAAAAACTGCATCAACAGGTGTTTTTATGTGGAGTTGATAAGAGGGAG
ACCACAGGAGACCAGAGTGTGGTGGACTTCAAACAGCATCATTGTATTCTGTGGAACCTCAGGTACATATGGAACGGGCT
CATGGCCTGACGGAGCGAATATCAACTTCATGCCTATATAA
>A/chicken/Jiangsu/WJ57/2012
ATGAATCCAAATCAGAAGATAATAGCAATTGGCTCTGTTTCTCTAACCATTGCGATAATATGTTTTCTCATGCAGATTGC
CATCTTAACAACAACCATGACACTACATTTCAGGCAGAATGAATGCAGCAATCCATCGAATAATCAAGTGGTGCCATGTG
AACCTATCATAATAGAGAAGAACACAGTGCATTTGAATAGTACTACCATAGAGAGGGAAATTTGTCCTAAAGTGGCAGAA
TACAAGAATTGGTCAAAACCACAATGTCAAATTACAGGGTTCGCTCCTTTCTCAAAGGACAACTCAATTAGGCTTTCTGC
AGGTGGAGATATCTGGGTGACAAGAGAACCTTATGTATCGTGCAGTCTTGGCAAATGTTATCAATTTGCACTTGGGCAGG
GAACCACTCTGAAAAACAAGCACTCAAATGGCACTACACATGATAGAATCCCTCACAGAACTCTCTTAATGAATGAGTTA
GGTGTTCCATTTCATTTGGGAACCAAACAAGTGTGCATAGCATGGTCTAGTTCAAGCTGCCATGATGGGAAAGCATGGTT
ACATATTTGTGTGACTGGGGATGATAAAAATGCTACTGCTAGTATTATTTATGATGGGATGCTGGCTGACAGTATTGGTT
CATGGTCCAAAAACATCCTAAGAACCCAGGAGTCAGAATGCGTTTGCATCAATGGAACTTGTGCAGTAGTAATGACTGAT
GGAAGTGCGTCAGGAAAGGCTGACACTAGAATATTATTCATAAGAGAGGGGAAAATTATAAGTATTAGCCCATTGTCAGG
AAGTGCTCAGCATGTGGAGGAATGTTCCTGTTACCCCCGATATCCTGAAGTTAGGTGTGTTTGCAGAGACAACTGGAAGG
GCTCCAATAGGCCCGTTCTATATATAAATATGGCAGATTATAGTATTGAGTCCAGTTATGTATGCTCAGGACTTGTTGGC
GACACACCAAGGGATGATGATAGCACCAGCAGCAGCAACTGTAGAGACCCTAATAACGAAAGAGGGGCCCCAGGAGTGAAAGGGTGGGCCTTTGACGATGGGAATGACATTTGGATGGGACGAACAATCAAAAGTGATTCACGCTCAGGTTATGAGACTTTTAGGGTCGTTAATGGTTGGACCACGGCTAATTCCAAGTCACAGGTAAATAGGCAAGTCATAGTTGACAGTGACAGTTGGTCTGGGTATTCTGGTATCTTCTCTGTTGAAGGCAAGAACTGCATCAACAGGTGTTTTTATGTGGAGTTGATAAGAGGGAG
ACCACAGGAGACCAGAGTGTGGTGGACTTCAAACAGCATCATTGTATTCTGTGGAACCTCAGGTACATATGGAACAGGCT
CATGGCCTGATGGAGCGAATATCGACTTCATGCCTATATAA
>A/chicken/Jiangsu/SZ0207/2013
ATGAATCCAAATCAGAAGATAATAGCAATTGGCTCTGTTTCTCTAATCATTGCGATAATATGTCTCCTCATGCAAATTGC
CATCTTAACAACGACTATGACATTACATTTCAGGAAGGATGAATGCAGTAACCCATCGAATAATCAAGTGATGCCATGTG
AACCGATCATAATAGAGAGGAACACAGTGCATTTGAATAATACTACCATAGAAAGGGAAATTTGTCCTAAAGTAGCAGAA
TACAAGAATTGGTCAAAACCACAATGTCAAATTACAGGGTTCGCTCCTTTCTCAAAGGACAACTCAATTAGGCTTTCTGC
AGGTGGGGATATCTGGGTGACAAGAGAACCTTATGTCTCATGCAGCCCCGACAAATGTTATCAATTTGCACTTGGGCAGG
GAACCACCCTGAAAAACAAGCACTCAAATGGCACTACACATGATAGAACCCCTCACAGAACTCTTTTAATGAATGAGTTA
GGTGTCCCATTTCATTTGGGAACCAAACAAGTGTGCATAGCATGGTCTAGTTCAAGCTGCCATGATGGAAAAGCATGGTT
ACATATTTGTGTTACTGGGGATGATAAAAATGCTACTGCTAGTATCATCTATGATGGGATGCTTGTTGACAGTATTGGCT
CATGGTCCAAAAACATCCTCAGAACTCAGGAGTCAGAATGCGTTTGCATCAATGGAACTTGTGCAGTGGTAATGACTGAT
GGAAGTGCATCAGGAGTGGCCGACACTAGAGTATTATTCATAAGAGAAGGAAAAATTATAAATATTAGCCCATTGTCAGG
AAGTGCTCAGCACGTTGAGGAATGCTCCTGTTATCCCCGGTATCCTGAAGTTAGGTGTGTTTGCAGAGACAATTGGAAAG
GCTCCAATAGGCCCATTATATATATAAATATGGCTGATTATAGCATTGAGTCCAGTTATGTGTGCTCAGGACTTGTTGGC
GACACACCAAGAAATGATGATAGCTCCAGCAGCAGCAACTGCAGAGACCCTAATAACGAAAGAGGGGCCCCAGGAGTGAAAGGGTGGGCCTTTGACGACGGGAATGATGTTTGGATGGGACGGACAATCAAAAATGGTTCACGCTCAGGTTATGAGACTTTTAGGGTCGTCAATGGTTGGACCATGGCTAATTCAAAGTCACAGATAAATAGGCAAGTCATAGTTGACAGTGACGACTGGTCTGGGTATTCCGGCATCTTCTCTGTTGAAAGCAAAAAATGCATCAACAGGTGTTTTTATGTGGAGTTGATAAGAGGGAG
ACCACAGGAACCCAGAGTGTGGTGGACCTCAAATAGCATTATTGTATTCTGTGGAACCTCAGGTACATATGGAACAGGCT
CATGGCCTGATGGAGCGAATATCAACTTCATGCCTATATAA
>A/Chicken/Guangdong/SS/94
ATGAATCCAAATCAGAAGATAATAGCAATTGGCTCTGTTTCTCTAACTATTGCGACAATATGTTTCCTCATGCAGATTGC
CATCTTAGCAACGACTATGACACTACATTTCAAGCAGAATGAATGCAGCAACCCCTCGAATAATCAAGTAGTGCCATGTG
AACCAATCATAATAGAAAGGAACACAGTGCATTTGAATAGTACTACCATAGAGAAGGAAATTTGTCCTAAAGTGGCAGAA
TACAAGAATTGGTCAAAACCACAATGTCAAATTACAGGGTTCGCTCCTTTCTCCAAGGACAACTCAATTAGGCTTTCCGC
AGGTGGGGATATCTGGGTGACAAGAGAACCTTATGTGTCGTGCGGTCTTGGTAAATGTTATCAATTTGCACTTGGGCAGG
GAACCACTTTGAAAAACAAACACTCAAATGGCACTACACATGATAGAATTCCTCACAGAACCCTATTAATGAATGAGTTG
GGTGTCCCGTTTCATTTGGGAACCAAACAAGTGTGCATAGCATGGTCCAGCTCAAGCTGCCATGATGGGAAAGCATGGTT
ACATGTTTGTGTCACTGGGGATGATAAAAATGCGACTGCTAGTATCATTTATGATGGGATGCTTGTTGACAGTATTGGTT
CATGGTCTAAAAACATCCTCAGAACTCAGGAGTCAGAATGCGTTTGCATCAATGGAACTTGTACAGTAGTAATGACTGAT
GGAAGTGCATCAGGAAAGGCTGACACTAGAATACTATTCATAAGAGAGGGGAAAATTGTTCACATTAGCCCATTGTCAGG
AAGTGCTCAGCATGTGGAGGAATGCTCCTGTTACCCCCGGTATCCAGAAGTTAGGTGTGTTTGCAGAGACAATTGGAAGG
GCTCCAATAGGCCCGTTCTATATATAAATATGGCAGATTATAGTATTAAGTCCAGTTATGTGTGCTCAGGACTTGTTGGC
GACACACCAAGAAATGATGATAACTCCAGCAGCAGCAACTGCAGGGATCCTAATAACGAGAGAGGGGCCCCAGGAGTGAAAGGGTGGGCCTTTGACAATGGAAATGATATTTGGATGGGACGAACAATCAAAGAGGATTTACGCTCAGGTTATGAGACTT
TCAGGGTCGTTGATGGTTGGACCACGGCTAATTCCAAGTCACAGATAAATAGACAAGTCATAGTTGACAGTGACAACTGG
TCTGGGTATTCTGGTATCTTCTCTGTTGAAGGCAAAAACTGCATCAACAGGTGTTTTTATGTGGAGTTGATAAGAGGAAG
ACCACAGGAGACTAGGGTGTGGTGGACTTCAAATAGCATCATTGTATTTTGTGGAACCTCAGGTACCTATGGAACAGGCT
CATGGCCTGATGGGGCGAATATCAACTTCATGCCTATATAA
